# Supplementary material for: Dimethyl­ammonium guanidinium naphthalene-1,5-disulfonate
Source: Acta Crystallogr Sect E Struct Rep Online. 2012 Mar 21;68(Pt 4):o1123. doi: 10.1107/S1600536812011099 (PMC3344069; doi:10.1107/S1600536812011099)
Supplement: Supplementary file 1 [file e-68-o1123-sup1.cif]

##############################################################################
#                                                                            #
# This CIF contains the data in a paper accepted for publication in          #
# Acta Crystallographica Section E. It conforms to the requirements of       #
# Notes for Authors for Acta Crystallographica Section E, and has been       #
# peer reviewed under the auspices of the IUCr Commission on Journals.       #
#                                                                            #
# Full details of the Crystallographic Information File format               #
# are given in the paper "The Crystallographic Information File (CIF):       #
# a New Standard Archive File for Crystallography" by S. R. Hall, F. H.      #
# Allen and I. D. Brown [Acta Cryst. (1991), A47, 655-685].                  #
#                                                                            #
# The current version of the core CIF dictionary is obtainable from          #
# ftp://ftp.iucr.org/pub/cif_core.dic.                                       #
#                                                                            #
# Software is freely available for graphical display of the structure(s)     #
# in this CIF. For information consult the CIF software page                 #
# http://www.iucr.org/resources/cif/software.                                #
#                                                                            #
# This file may be used for bona fide research purposes within the           #
# scientific community so long as proper attribution is given to the journal # 
# article from which it was obtained.                                        #
#                                                                            #
##############################################################################
data_I
_audit_creation_method     SHELXL-97
_chemical_name_systematic
;
Dimethylammonium guanidinium naphthalene-1,5-disulfonate
;
_chemical_name_common     ?
_chemical_formula_moiety     'C H6 N3 +, C2 H8 N +, C10 H6 O6 S2 2-'
_chemical_formula_sum     'C13 H20 N4 O6 S2'
_chemical_formula_iupac     'C H6 N3 +, C2 H8 N +, C10 H6 O6 S2 2-'
_chemical_formula_weight     392.45
_chemical_melting_point     ?
_symmetry_cell_setting     triclinic
_symmetry_space_group_name_H-M     'P -1'
_symmetry_space_group_name_Hall     '-P 1'
loop_
    _symmetry_equiv_pos_as_xyz
    'x, y, z'
    '-x, -y, -z'
_cell_length_a     8.7782(18)
_cell_length_b     9.0316(18)
_cell_length_c     11.923(2)
_cell_angle_alpha     87.10(3)
_cell_angle_beta     74.74(3)
_cell_angle_gamma     88.77(3)
_cell_volume     910.7(3)
_cell_formula_units_Z     2
_cell_measurement_reflns_used     3638
_cell_measurement_theta_min     3.0
_cell_measurement_theta_max     27.5
_cell_measurement_temperature     293(2)
_exptl_crystal_description     block
_exptl_crystal_colour     colourless
_exptl_crystal_size_max     0.20
_exptl_crystal_size_mid     0.20
_exptl_crystal_size_min     0.20
_exptl_crystal_density_diffrn     1.431
_exptl_crystal_density_meas     ?
_exptl_crystal_density_method     'not measured'
_exptl_crystal_F_000     412
_exptl_absorpt_coefficient_mu     0.329
_exptl_absorpt_correction_type     multi-scan
_exptl_absorpt_process_details     '(CrystalClear; Rigaku, 2005)'
_exptl_absorpt_correction_T_min     0.9361
_exptl_absorpt_correction_T_max     0.9371
_exptl_special_details     ?
_diffrn_ambient_temperature     293(2)
_diffrn_radiation_type     MoK\a
_diffrn_radiation_wavelength     0.71073
_diffrn_radiation_source     'fine-focus sealed tube'
_diffrn_radiation_monochromator     graphite
_diffrn_measurement_device_type     'Rigaku SCXmini'
_diffrn_measurement_method     '\w scans'
_diffrn_detector_area_resol_mean     ?
_diffrn_reflns_number     9502
_diffrn_reflns_av_R_equivalents     0.0313
_diffrn_reflns_av_sigmaI/netI     0.0400
_diffrn_reflns_theta_min     3.29
_diffrn_reflns_theta_max     27.48
_diffrn_reflns_theta_full     27.48
_diffrn_measured_fraction_theta_max     0.997
_diffrn_measured_fraction_theta_full     0.997
_diffrn_reflns_limit_h_min     -11
_diffrn_reflns_limit_h_max     11
_diffrn_reflns_limit_k_min     -11
_diffrn_reflns_limit_k_max     11
_diffrn_reflns_limit_l_min     -15
_diffrn_reflns_limit_l_max     15
_diffrn_standards_number     0
_diffrn_standards_interval_count     ?
_diffrn_standards_interval_time     10000
_diffrn_standards_decay_%     0
_refine_special_details
;
Refinement of <i>F</i>^2^ against ALL reflections. The weighted <i>R</i>-factor
<i>wR</i> and goodness of fit <i>S</i> are based on <i>F</i>^2^, conventional
<i>R</i>-factors <i>R</i> are based on <i>F</i>, with <i>F</i> set to zero for
negative <i>F</i>^2^. The threshold expression of <i>F</i>^2^ >
\s(<i>F</i>^2^) is used only for calculating <i>R</i>-factors(gt) <i>etc</i>.
and is not relevant to the choice of reflections for refinement.
<i>R</i>-factors based on <i>F</i>^2^ are statistically about twice as large
as those based on <i>F</i>, and <i>R</i>- factors based on ALL data will be
even larger.
;
_reflns_number_total     4168
_reflns_number_gt     3097
_reflns_threshold_expression     I>2sigma(I)
_refine_ls_structure_factor_coef     Fsqd
_refine_ls_matrix_type     full
_refine_ls_R_factor_all     0.0677
_refine_ls_R_factor_gt     0.0460
_refine_ls_wR_factor_gt     0.1097
_refine_ls_wR_factor_ref     0.1211
_refine_ls_goodness_of_fit_ref     1.043
_refine_ls_restrained_S_all     1.043
_refine_ls_number_reflns     4168
_refine_ls_number_parameters     228
_refine_ls_number_restraints     0
_refine_ls_hydrogen_treatment     constr
_refine_ls_weighting_scheme     calc
_refine_ls_weighting_details
         'calc w=1/[\s^2^(Fo^2^)+(0.0492P)^2^+0.2890P] where P=(Fo^2^+2Fc^2^)/3'
_atom_sites_solution_hydrogens     geom
_atom_sites_solution_primary     direct
_atom_sites_solution_secondary     difmap
_refine_ls_shift/su_max     0.000
_refine_ls_shift/su_mean     0.000
_refine_diff_density_max     0.226
_refine_diff_density_min     -0.286
_refine_ls_extinction_method     none
_refine_ls_extinction_coef     ?
loop_
    _atom_type_symbol
    _atom_type_description
    _atom_type_scat_dispersion_real
    _atom_type_scat_dispersion_imag
    _atom_type_scat_source
    'C' 'C' 0.0033 0.0016
                         'International Tables Vol C Tables 4.2.6.8 and 6.1.1.4'
    'N' 'N' 0.0061 0.0033
                         'International Tables Vol C Tables 4.2.6.8 and 6.1.1.4'
    'O' 'O' 0.0106 0.0060
                         'International Tables Vol C Tables 4.2.6.8 and 6.1.1.4'
    'S' 'S' 0.1246 0.1234
                         'International Tables Vol C Tables 4.2.6.8 and 6.1.1.4'
    'H' 'H' 0.0000 0.0000
                         'International Tables Vol C Tables 4.2.6.8 and 6.1.1.4'
_computing_data_collection     'CrystalClear (Rigaku, 2005)'
_computing_cell_refinement     'CrystalClear (Rigaku, 2005)'
_computing_data_reduction     'CrystalClear (Rigaku, 2005)'
_computing_structure_solution     'SHELXTL (Sheldrick, 2008)'
_computing_structure_refinement     'SHELXTL (Sheldrick, 2008)'
_computing_molecular_graphics     'SHELXTL (Sheldrick, 2008)'
_computing_publication_material     'SHELXTL (Sheldrick, 2008)'
loop_
    _atom_site_type_symbol
    _atom_site_label
    _atom_site_fract_x
    _atom_site_fract_y
    _atom_site_fract_z
    _atom_site_U_iso_or_equiv
    _atom_site_adp_type
    _atom_site_calc_flag
    _atom_site_refinement_flags
    _atom_site_occupancy
    _atom_site_symmetry_multiplicity
    _atom_site_disorder_assembly
    _atom_site_disorder_group
    S S1 0.56454(6) 0.60040(6) 0.20852(5) 0.04580(17) Uani d . 1 1 . .
    O O1 0.72470(18) 0.64764(18) 0.19535(15) 0.0537(4) Uani d . 1 1 . .
    O O2 0.47542(19) 0.71224(18) 0.15867(15) 0.0554(4) Uani d . 1 1 . .
    O O3 0.5537(2) 0.45431(18) 0.16728(16) 0.0605(5) Uani d . 1 1 . .
    C C4 0.4733(2) 0.5921(2) 0.3610(2) 0.0444(5) Uani d . 1 1 . .
    C C5 0.3440(3) 0.6794(3) 0.4035(2) 0.0574(6) Uani d . 1 1 . .
    H H5 0.3017 0.7376 0.3523 0.069 Uiso calc R 1 1 . .
    C C6 0.2749(3) 0.6819(3) 0.5227(3) 0.0650(7) Uani d . 1 1 . .
    H H6 0.1878 0.7430 0.5500 0.078 Uiso calc R 1 1 . .
    C C7 0.3320(3) 0.5973(3) 0.5998(2) 0.0523(6) Uani d . 1 1 . .
    H H7 0.2843 0.6018 0.6791 0.063 Uiso calc R 1 1 . .
    C C8 0.4640(2) 0.5017(2) 0.5607(2) 0.0427(5) Uani d . 1 1 . .
    C C3 0.1383(3) 0.4844(2) 0.12679(19) 0.0427(5) Uani d . 1 1 . .
    C C1 0.6168(4) 0.1027(3) 0.0828(3) 0.0689(7) Uani d . 1 1 . .
    H H1A 0.5056 0.1163 0.0916 0.103 Uiso calc R 1 1 . .
    H H1B 0.6669 0.0753 0.0049 0.103 Uiso calc R 1 1 . .
    H H1C 0.6613 0.1934 0.0978 0.103 Uiso calc R 1 1 . .
    C C2 0.5666(4) 0.0162(4) 0.2865(3) 0.0827(9) Uani d . 1 1 . .
    H H2A 0.6138 0.1018 0.3077 0.124 Uiso calc R 1 1 . .
    H H2B 0.5807 -0.0678 0.3355 0.124 Uiso calc R 1 1 . .
    H H2C 0.4559 0.0344 0.2961 0.124 Uiso calc R 1 1 . .
    N N1 -0.0065(2) 0.4450(2) 0.1321(2) 0.0606(6) Uani d . 1 1 . .
    H H1D -0.0779 0.5115 0.1317 0.073 Uiso calc R 1 1 . .
    H H1E -0.0300 0.3526 0.1361 0.073 Uiso calc R 1 1 . .
    N N2 0.1747(3) 0.6261(2) 0.12075(19) 0.0590(5) Uani d . 1 1 . .
    H H2D 0.1034 0.6928 0.1203 0.071 Uiso calc R 1 1 . .
    H H2E 0.2697 0.6517 0.1173 0.071 Uiso calc R 1 1 . .
    N N3 0.2482(2) 0.3819(2) 0.12657(18) 0.0556(5) Uani d . 1 1 . .
    H H3A 0.2247 0.2896 0.1299 0.067 Uiso calc R 1 1 . .
    H H3B 0.3432 0.4077 0.1231 0.067 Uiso calc R 1 1 . .
    N N4 0.6420(3) -0.0140(2) 0.1648(2) 0.0598(6) Uani d . 1 1 . .
    H H4A 0.7465 -0.0261 0.1558 0.072 Uiso calc R 1 1 . .
    H H4B 0.6042 -0.0995 0.1478 0.072 Uiso calc R 1 1 . .
    C C9 -0.0137(2) -0.0556(2) 0.3530(2) 0.0429(5) Uani d . 1 1 . .
    C C10 -0.0994(3) -0.1839(2) 0.3832(2) 0.0513(6) Uani d . 1 1 . .
    H H10 -0.1247 -0.2368 0.3256 0.062 Uiso calc R 1 1 . .
    C C11 -0.1487(3) -0.2353(3) 0.4988(2) 0.0553(6) Uani d . 1 1 . .
    H H11 -0.2053 -0.3231 0.5174 0.066 Uiso calc R 1 1 . .
    C C12 -0.1155(3) -0.1596(2) 0.5852(2) 0.0471(5) Uani d . 1 1 . .
    H H12 -0.1513 -0.1950 0.6622 0.057 Uiso calc R 1 1 . .
    C C13 -0.0266(2) -0.0268(2) 0.55895(19) 0.0400(5) Uani d . 1 1 . .
    S S2 0.03040(7) 0.01286(6) 0.20605(5) 0.04819(17) Uani d . 1 1 . .
    O O4 0.1966(2) 0.0447(2) 0.16779(16) 0.0668(5) Uani d . 1 1 . .
    O O5 -0.0671(2) 0.14568(17) 0.20878(16) 0.0590(5) Uani d . 1 1 . .
    O O6 -0.0188(2) -0.10150(18) 0.14233(15) 0.0602(5) Uani d . 1 1 . .
loop_
    _atom_site_aniso_label
    _atom_site_aniso_U_11
    _atom_site_aniso_U_22
    _atom_site_aniso_U_33
    _atom_site_aniso_U_12
    _atom_site_aniso_U_13
    _atom_site_aniso_U_23
    S1 0.0427(3) 0.0350(3) 0.0622(4) -0.0011(2) -0.0178(3) -0.0047(2)
    O1 0.0424(9) 0.0513(10) 0.0678(11) -0.0067(7) -0.0152(8) -0.0002(8)
    O2 0.0584(10) 0.0448(9) 0.0686(11) 0.0028(7) -0.0273(9) 0.0006(8)
    O3 0.0678(11) 0.0400(9) 0.0772(12) -0.0006(8) -0.0229(9) -0.0146(8)
    C4 0.0360(11) 0.0324(11) 0.0651(15) 0.0022(8) -0.0140(10) -0.0035(10)
    C5 0.0471(13) 0.0504(14) 0.0751(18) 0.0144(11) -0.0185(12) 0.0007(12)
    C6 0.0512(14) 0.0605(16) 0.0755(19) 0.0291(12) -0.0060(13) -0.0005(13)
    C7 0.0422(12) 0.0445(13) 0.0643(16) 0.0123(10) -0.0045(11) -0.0032(11)
    C8 0.0332(10) 0.0270(10) 0.0672(14) 0.0005(8) -0.0113(9) -0.0049(9)
    C3 0.0430(12) 0.0413(12) 0.0410(12) -0.0017(9) -0.0073(9) 0.0038(9)
    C1 0.083(2) 0.0507(16) 0.0703(19) 0.0003(14) -0.0156(15) -0.0022(13)
    C2 0.091(2) 0.087(2) 0.069(2) -0.0184(18) -0.0177(17) -0.0047(16)
    N1 0.0445(11) 0.0447(11) 0.0905(16) -0.0045(9) -0.0166(11) 0.0133(11)
    N2 0.0546(12) 0.0397(11) 0.0831(16) -0.0032(9) -0.0198(11) 0.0034(10)
    N3 0.0431(11) 0.0402(11) 0.0812(15) -0.0005(8) -0.0131(10) 0.0006(10)
    N4 0.0527(12) 0.0479(12) 0.0803(16) 0.0023(9) -0.0204(11) -0.0036(10)
    C9 0.0386(11) 0.0312(10) 0.0617(14) 0.0016(8) -0.0181(10) -0.0046(9)
    C10 0.0539(13) 0.0364(12) 0.0693(17) -0.0070(10) -0.0249(12) -0.0084(11)
    C11 0.0559(14) 0.0379(12) 0.0763(18) -0.0165(10) -0.0238(13) -0.0006(11)
    C12 0.0428(12) 0.0356(11) 0.0636(15) -0.0065(9) -0.0151(10) -0.0003(10)
    C13 0.0296(10) 0.0284(10) 0.0645(14) 0.0024(8) -0.0162(9) -0.0051(9)
    S2 0.0479(3) 0.0357(3) 0.0614(4) -0.0034(2) -0.0142(3) -0.0054(2)
    O4 0.0489(10) 0.0736(13) 0.0720(12) -0.0070(9) -0.0026(8) -0.0166(10)
    O5 0.0647(11) 0.0373(9) 0.0733(12) 0.0020(8) -0.0168(9) 0.0048(8)
    O6 0.0807(12) 0.0417(9) 0.0647(11) -0.0087(8) -0.0296(9) -0.0050(8)
_geom_special_details
;
All s.u.'s (except the s.u. in the dihedral angle between two l.s. planes)
are estimated using the full covariance matrix. The cell s.u.'s are taken
into account individually in the estimation of s.u.'s in distances, angles
and torsion angles; correlations between s.u.'s in cell parameters are only
used when they are defined by crystal symmetry. An approximate (isotropic)
treatment of cell s.u.'s is used for estimating s.u.'s involving l.s.
planes.
;
loop_
    _geom_bond_atom_site_label_1
    _geom_bond_atom_site_label_2
    _geom_bond_site_symmetry_2
    _geom_bond_distance
    _geom_bond_publ_flag
    S1 O1 . 1.4442(16) ?
    S1 O3 . 1.4448(17) ?
    S1 O2 . 1.4614(17) ?
    S1 C4 . 1.782(3) ?
    C4 C5 . 1.366(3) ?
    C4 C8 2_666 1.436(3) ?
    C5 C6 . 1.392(4) ?
    C5 H5 . 0.9300 ?
    C6 C7 . 1.354(4) ?
    C6 H6 . 0.9300 ?
    C7 C8 . 1.421(3) ?
    C7 H7 . 0.9300 ?
    C8 C8 2_666 1.421(5) ?
    C8 C4 2_666 1.436(3) ?
    C3 N1 . 1.312(3) ?
    C3 N2 . 1.320(3) ?
    C3 N3 . 1.322(3) ?
    C1 N4 . 1.454(3) ?
    C1 H1A . 0.9600 ?
    C1 H1B . 0.9600 ?
    C1 H1C . 0.9600 ?
    C2 N4 . 1.465(4) ?
    C2 H2A . 0.9600 ?
    C2 H2B . 0.9600 ?
    C2 H2C . 0.9600 ?
    N1 H1D . 0.8600 ?
    N1 H1E . 0.8600 ?
    N2 H2D . 0.8600 ?
    N2 H2E . 0.8600 ?
    N3 H3A . 0.8600 ?
    N3 H3B . 0.8600 ?
    N4 H4A . 0.9000 ?
    N4 H4B . 0.9000 ?
    C9 C10 . 1.375(3) ?
    C9 C13 2_556 1.437(3) ?
    C9 S2 . 1.774(2) ?
    C10 C11 . 1.391(3) ?
    C10 H10 . 0.9300 ?
    C11 C12 . 1.362(3) ?
    C11 H11 . 0.9300 ?
    C12 C13 . 1.421(3) ?
    C12 H12 . 0.9300 ?
    C13 C13 2_556 1.422(4) ?
    C13 C9 2_556 1.437(3) ?
    S2 O4 . 1.4404(18) ?
    S2 O6 . 1.4496(17) ?
    S2 O5 . 1.4552(17) ?
loop_
    _geom_angle_atom_site_label_1
    _geom_angle_atom_site_label_2
    _geom_angle_atom_site_label_3
    _geom_angle_site_symmetry_1
    _geom_angle_site_symmetry_3
    _geom_angle
    _geom_angle_publ_flag
    O1 S1 O3 . . 113.70(11) ?
    O1 S1 O2 . . 111.13(10) ?
    O3 S1 O2 . . 112.70(11) ?
    O1 S1 C4 . . 105.95(10) ?
    O3 S1 C4 . . 107.12(11) ?
    O2 S1 C4 . . 105.59(10) ?
    C5 C4 C8 . 2_666 120.0(2) ?
    C5 C4 S1 . . 118.99(19) ?
    C8 C4 S1 2_666 . 121.01(16) ?
    C4 C5 C6 . . 120.5(2) ?
    C4 C5 H5 . . 119.7 ?
    C6 C5 H5 . . 119.7 ?
    C7 C6 C5 . . 121.4(2) ?
    C7 C6 H6 . . 119.3 ?
    C5 C6 H6 . . 119.3 ?
    C6 C7 C8 . . 120.6(2) ?
    C6 C7 H7 . . 119.7 ?
    C8 C7 H7 . . 119.7 ?
    C8 C8 C7 2_666 . 118.6(3) ?
    C8 C8 C4 2_666 2_666 118.8(2) ?
    C7 C8 C4 . 2_666 122.6(2) ?
    N1 C3 N2 . . 120.1(2) ?
    N1 C3 N3 . . 119.9(2) ?
    N2 C3 N3 . . 119.9(2) ?
    N4 C1 H1A . . 109.5 ?
    N4 C1 H1B . . 109.5 ?
    H1A C1 H1B . . 109.5 ?
    N4 C1 H1C . . 109.5 ?
    H1A C1 H1C . . 109.5 ?
    H1B C1 H1C . . 109.5 ?
    N4 C2 H2A . . 109.5 ?
    N4 C2 H2B . . 109.5 ?
    H2A C2 H2B . . 109.5 ?
    N4 C2 H2C . . 109.5 ?
    H2A C2 H2C . . 109.5 ?
    H2B C2 H2C . . 109.5 ?
    C3 N1 H1D . . 120.0 ?
    C3 N1 H1E . . 120.0 ?
    H1D N1 H1E . . 120.0 ?
    C3 N2 H2D . . 120.0 ?
    C3 N2 H2E . . 120.0 ?
    H2D N2 H2E . . 120.0 ?
    C3 N3 H3A . . 120.0 ?
    C3 N3 H3B . . 120.0 ?
    H3A N3 H3B . . 120.0 ?
    C1 N4 C2 . . 113.6(2) ?
    C1 N4 H4A . . 108.9 ?
    C2 N4 H4A . . 108.9 ?
    C1 N4 H4B . . 108.9 ?
    C2 N4 H4B . . 108.9 ?
    H4A N4 H4B . . 107.7 ?
    C10 C9 C13 . 2_556 120.2(2) ?
    C10 C9 S2 . . 118.36(18) ?
    C13 C9 S2 2_556 . 121.21(16) ?
    C9 C10 C11 . . 120.6(2) ?
    C9 C10 H10 . . 119.7 ?
    C11 C10 H10 . . 119.7 ?
    C12 C11 C10 . . 121.2(2) ?
    C12 C11 H11 . . 119.4 ?
    C10 C11 H11 . . 119.4 ?
    C11 C12 C13 . . 120.5(2) ?
    C11 C12 H12 . . 119.7 ?
    C13 C12 H12 . . 119.7 ?
    C12 C13 C13 . 2_556 119.2(2) ?
    C12 C13 C9 . 2_556 122.6(2) ?
    C13 C13 C9 2_556 2_556 118.3(2) ?
    O4 S2 O6 . . 113.80(11) ?
    O4 S2 O5 . . 112.38(11) ?
    O6 S2 O5 . . 111.31(11) ?
    O4 S2 C9 . . 108.35(11) ?
    O6 S2 C9 . . 105.83(10) ?
    O5 S2 C9 . . 104.46(10) ?
loop_
    _geom_torsion_atom_site_label_1
    _geom_torsion_atom_site_label_2
    _geom_torsion_atom_site_label_3
    _geom_torsion_atom_site_label_4
    _geom_torsion_site_symmetry_1
    _geom_torsion_site_symmetry_2
    _geom_torsion_site_symmetry_3
    _geom_torsion_site_symmetry_4
    _geom_torsion
    _geom_torsion_publ_flag
    O1 S1 C4 C5 . . . . 119.8(2) ?
    O3 S1 C4 C5 . . . . -118.5(2) ?
    O2 S1 C4 C5 . . . . 1.8(2) ?
    O1 S1 C4 C8 . . . 2_666 -58.72(19) ?
    O3 S1 C4 C8 . . . 2_666 62.98(19) ?
    O2 S1 C4 C8 . . . 2_666 -176.68(16) ?
    C8 C4 C5 C6 2_666 . . . 2.1(4) ?
    S1 C4 C5 C6 . . . . -176.5(2) ?
    C4 C5 C6 C7 . . . . -0.8(4) ?
    C5 C6 C7 C8 . . . . -0.7(4) ?
    C6 C7 C8 C8 . . . 2_666 0.8(4) ?
    C6 C7 C8 C4 . . . 2_666 -178.7(2) ?
    C13 C9 C10 C11 2_556 . . . 0.3(3) ?
    S2 C9 C10 C11 . . . . -174.47(18) ?
    C9 C10 C11 C12 . . . . 0.9(4) ?
    C10 C11 C12 C13 . . . . -1.2(4) ?
    C11 C12 C13 C13 . . . 2_556 0.4(4) ?
    C11 C12 C13 C9 . . . 2_556 -178.9(2) ?
    C10 C9 S2 O4 . . . . -130.74(19) ?
    C13 C9 S2 O4 2_556 . . . 54.60(19) ?
    C10 C9 S2 O6 . . . . -8.3(2) ?
    C13 C9 S2 O6 2_556 . . . 177.01(16) ?
    C10 C9 S2 O5 . . . . 109.27(19) ?
    C13 C9 S2 O5 2_556 . . . -65.39(18) ?
loop_
    _geom_hbond_atom_site_label_D
    _geom_hbond_atom_site_label_H
    _geom_hbond_atom_site_label_A
    _geom_hbond_site_symmetry_A
    _geom_hbond_distance_DH
    _geom_hbond_distance_HA
    _geom_hbond_distance_DA
    _geom_hbond_angle_DHA
    N1 H1D O1 1_455 0.86 2.10 2.916(3) 158.8
    N1 H1E O5 . 0.86 2.02 2.825(3) 156.5
    N2 H2D O6 1_565 0.86 2.12 2.942(3) 160.4
    N2 H2E O2 . 0.86 2.08 2.921(3) 164.1
    N3 H3A O4 . 0.86 2.24 3.084(3) 167.0
    N3 H3B O3 . 0.86 2.11 2.940(3) 163.1
    N4 H4A O6 1_655 0.90 2.12 3.011(3) 168.2
    N4 H4A O5 1_655 0.90 2.50 3.133(3) 128.0
    N4 H4B O1 1_545 0.90 2.60 3.152(3) 120.7
    N4 H4B O2 1_545 0.90 2.04 2.914(3) 162.7
data_global
_journal_date_recd_electronic     2012-02-28
_journal_date_accepted     2012-03-14
_journal_name_full     'Acta Crystallographica, Section E'
_journal_year     2012
_journal_volume     68
_journal_issue      4
_journal_page_first     o1123
_journal_page_last     o1123
_journal_paper_category     QO
_journal_paper_doi     10.1107/S1600536812011099
_journal_coeditor_code     YK2047
_publ_contact_author_name     'Bin Wei'
_publ_contact_author_address
;
Ordered Matter Science Research Center, Southeast University, Nanjing 211189,
People's Republic of China
;
_publ_contact_author_email     'seuwei@126.com'
_publ_contact_author_fax     '862552090626'
_publ_contact_author_phone     '862552090626'
_publ_section_title
;
Dimethylammonium guanidinium naphthalene-1,5-disulfonate
;
loop_
    _publ_author_name
    _publ_author_footnote
    _publ_author_address
    'Wei, Bin' .
;
Ordered Matter Science Research Center, Southeast University, Nanjing 211189,
People's Republic of China
;
