# Supplementary material for: Dimethyl­ammonium guanidinium naphthalene-1,5-disulfonate
Source: Acta Crystallogr Sect E Struct Rep Online. 2012 Mar 21;68(Pt 4):o1123. doi: 10.1107/S1600536812011099 (PMC3344069; doi:10.1107/S1600536812011099)
Supplement: Supplementary file 2 [file e-68-o1123-Isup2.hkl]

# 
# h,k,l, Fc-squared, Fo-squared, sigma(Fo-squared) and status flag 
# 
data_I
_shelx_title ' b' 
_shelx_refln_list_code          4 
_shelx_F_calc_maximum      135.17 
_exptl_crystal_F_000       412.00 
_reflns_d_resolution_high  0.7701 
 
loop_ 
 _symmetry_equiv_pos_as_xyz 
 'x, y, z' 
 '-x, -y, -z' 
 
_cell_length_a     8.7782 
_cell_length_b     9.0316 
_cell_length_c    11.9230 
_cell_angle_alpha  87.100 
_cell_angle_beta   74.740 
_cell_angle_gamma  88.770 
 
_shelx_F_squared_multiplier     1.000 
 
loop_ 
 _refln_index_h 
 _refln_index_k 
 _refln_index_l 
 _refln_F_squared_calc 
 _refln_F_squared_meas 
 _refln_F_squared_sigma 
 _refln_observed_status 
   2   0   0     5414.83     5528.49     49.71 o 
   3   0   0      197.14      191.39      3.33 o 
   4   0   0      917.59     1098.68     21.40 o 
   5   0   0      192.98      190.83      3.97 o 
   6   0   0       74.19       78.64      2.52 o 
   7   0   0      268.87      257.33     11.72 o 
   8   0   0        0.81       -0.04      0.90 o 
   9   0   0       58.61       63.57      6.37 o 
  10   0   0       33.10       32.20      4.27 o 
 -10   1   0       94.22      108.41      7.53 o 
  -9   1   0       29.06       25.09      3.41 o 
  -8   1   0      126.31      119.33     21.14 o 
  -7   1   0      387.12      336.76     14.95 o 
  -6   1   0       23.23       17.73      1.20 o 
  -5   1   0      781.37      804.14     13.50 o 
  -4   1   0      141.52      132.40      2.85 o 
  -3   1   0     2333.38     2191.02     28.61 o 
  -2   1   0     3824.26     3904.35     34.80 o 
  -1   1   0     9954.29     9062.64     74.47 o 
   1   1   0     7005.89     7163.56     46.46 o 
   2   1   0        0.11        5.10      1.57 o 
   3   1   0     2366.12     2618.35     36.59 o 
   4   1   0       15.32       11.39      0.94 o 
   5   1   0      249.90      276.25      5.82 o 
   6   1   0      222.27      217.10      5.40 o 
   7   1   0       11.39       17.15      5.32 o 
   8   1   0        0.33        4.23      4.40 o 
   9   1   0       15.23       19.90      3.36 o 
  10   1   0        0.03        2.74      2.25 o 
 -10   2   0        7.74        4.85      3.08 o 
  -9   2   0      112.37      117.64      7.17 o 
  -8   2   0       30.81       32.88      3.21 o 
  -7   2   0      367.50      357.04     14.03 o 
  -6   2   0      210.02      203.66     12.75 o 
  -5   2   0      204.89      198.72      4.37 o 
  -4   2   0      803.41      860.95     15.21 o 
  -3   2   0      888.79      892.36     12.29 o 
  -2   2   0     7412.56     7335.81     97.67 o 
  -1   2   0      425.32      422.07      6.02 o 
   0   2   0     6749.58     6476.23     44.92 o 
   1   2   0        5.66        6.82      0.62 o 
   2   2   0     1015.71     1070.78     13.38 o 
   3   2   0      538.09      479.82      7.47 o 
   4   2   0      237.19      266.89     11.46 o 
   5   2   0     2394.39     2519.87     48.23 o 
   6   2   0       17.08       19.40      1.42 o 
   7   2   0       19.25       17.06      1.64 o 
   8   2   0        3.38        3.96      2.65 o 
   9   2   0        0.03        1.35      1.96 o 
  10   2   0        4.72        5.00      2.45 o 
 -10   3   0        4.04        3.48      2.47 o 
  -9   3   0        2.70       -0.56      1.83 o 
  -8   3   0       16.20       17.28      2.77 o 
  -7   3   0       13.88       21.07      6.02 o 
  -6   3   0       78.43       75.53      5.26 o 
  -5   3   0     1252.63     1253.24     22.86 o 
  -4   3   0      539.40      558.72      9.93 o 
  -3   3   0      721.26      729.41     12.43 o 
  -2   3   0      619.02      655.96     11.94 o 
  -1   3   0       23.89       36.84      1.61 o 
   0   3   0     2748.21     2600.12     42.62 o 
   1   3   0      534.41      509.31     18.55 o 
   2   3   0      104.16      136.65      2.10 o 
   3   3   0      840.16      967.25     15.15 o 
   4   3   0     1074.69     1153.22     22.94 o 
   5   3   0       16.73       17.51      1.37 o 
   6   3   0       22.29       28.53      1.86 o 
   7   3   0        0.03       -1.14      1.17 o 
   8   3   0       43.42       39.19      2.69 o 
   9   3   0       11.14        8.75      1.88 o 
  10   3   0       54.75       50.34      4.68 o 
 -10   4   0        0.74       -0.09      2.07 o 
  -9   4   0        2.03        3.69      3.43 o 
  -8   4   0       63.26       61.81      4.86 o 
  -7   4   0       68.98       70.60      8.47 o 
  -6   4   0      841.03      807.40     27.91 o 
  -5   4   0      176.21      172.54      4.28 o 
  -4   4   0      136.45      122.21      3.04 o 
  -3   4   0       34.02       40.35      2.66 o 
  -2   4   0      743.33      773.89     12.37 o 
  -1   4   0      141.36      112.88      2.10 o 
   0   4   0       47.14       53.17      0.97 o 
   1   4   0      353.24      346.21      9.38 o 
   2   4   0      302.15      367.98      5.11 o 
   3   4   0       69.58       77.81      1.90 o 
   4   4   0       30.24       32.66      1.51 o 
   5   4   0        6.49        8.31      3.28 o 
   6   4   0        1.98        2.54      1.47 o 
   7   4   0      142.77      130.67      4.78 o 
   8   4   0        0.21       -1.41      1.41 o 
   9   4   0       21.82       17.62      2.07 o 
  10   4   0        0.32       -1.26      2.52 o 
  -9   5   0       39.62       35.24      4.06 o 
  -8   5   0        0.41        2.55      2.03 o 
  -7   5   0      141.57      137.70      8.26 o 
  -6   5   0      113.13       95.89      4.36 o 
  -5   5   0       23.10       32.77      2.05 o 
  -4   5   0       73.20       77.38      4.83 o 
  -3   5   0       86.01       94.05      2.66 o 
  -2   5   0      569.93      550.55     10.03 o 
  -1   5   0      145.84      148.27      4.41 o 
   0   5   0      937.64      948.59     13.41 o 
   1   5   0        5.35        6.86      3.15 o 
   2   5   0       89.98       87.58      8.40 o 
   3   5   0        0.17       -0.37      1.08 o 
   4   5   0       12.60       18.78      2.31 o 
   5   5   0      240.88      251.36      6.68 o 
   6   5   0      377.45      360.33     13.93 o 
   7   5   0        6.70        6.26      1.52 o 
   8   5   0      106.58      108.52      5.27 o 
   9   5   0        4.42       17.93     14.70 o 
  -9   6   0        0.15       -0.97      4.41 o 
  -8   6   0       44.52       55.81      4.96 o 
  -7   6   0        0.23        0.88      1.85 o 
  -6   6   0        3.10        6.11      1.32 o 
  -5   6   0      124.14      114.04      5.58 o 
  -4   6   0        0.03       -0.66      0.93 o 
  -3   6   0      477.18      484.00     10.59 o 
  -2   6   0       96.56       81.89      3.11 o 
  -1   6   0     1659.13     1677.05     29.09 o 
   0   6   0      106.62      110.02      4.76 o 
   1   6   0        5.26        6.70      2.03 o 
   2   6   0       22.86       31.63      4.27 o 
   3   6   0        8.96       12.22      1.99 o 
   4   6   0        0.34        7.12      4.69 o 
   5   6   0      638.99      596.17     20.34 o 
   6   6   0        1.69        1.21      4.34 o 
   7   6   0       66.08       60.69      7.63 o 
   8   6   0        1.21        3.43      2.25 o 
   9   6   0       31.28       32.91      4.73 o 
  -8   7   0        1.56        1.22      2.21 o 
  -7   7   0        1.57        1.58      2.02 o 
  -6   7   0       89.44       93.86      5.58 o 
  -5   7   0       55.99       49.15      2.67 o 
  -4   7   0      209.47      208.98      6.30 o 
  -3   7   0       61.81       69.30      2.69 o 
  -2   7   0     1236.80     1226.64     29.33 o 
  -1   7   0        3.39        6.20      3.08 o 
   0   7   0      199.96      216.86      8.27 o 
   1   7   0        0.24        0.88      3.43 o 
   2   7   0       57.69       58.32      9.24 o 
   3   7   0      141.56      147.44      6.98 o 
   4   7   0       70.60       64.01      4.70 o 
   5   7   0      109.90      119.57      9.38 o 
   6   7   0       71.52       66.97      5.21 o 
   7   7   0       13.19        7.45      2.87 o 
   8   7   0        3.08        4.55      2.93 o 
  -7   8   0        2.03        2.86      2.55 o 
  -6   8   0        9.67       10.04      2.54 o 
  -5   8   0       98.02       97.44      4.62 o 
  -4   8   0       14.58       16.62      1.83 o 
  -3   8   0       68.84       69.03      3.64 o 
  -2   8   0        2.93        3.24      1.65 o 
  -1   8   0       45.14       44.10      3.53 o 
   0   8   0      186.31      185.55     13.02 o 
   1   8   0        1.54        4.65      3.01 o 
   2   8   0       71.98       93.43      5.69 o 
   3   8   0       92.45       85.50      5.30 o 
   4   8   0       39.49       38.71      3.86 o 
   5   8   0       12.09       13.91      2.91 o 
   6   8   0       13.92       18.09      3.73 o 
   7   8   0        0.81       -0.33      2.03 o 
   8   8   0        9.92       14.48      5.74 o 
  -6   9   0       25.95       26.46      6.86 o 
  -5   9   0        4.31        7.70      3.64 o 
  -4   9   0       68.92       78.27      7.00 o 
  -3   9   0       83.99       90.93      5.42 o 
  -2   9   0        0.01        1.16      1.82 o 
  -1   9   0      196.90      182.34      8.75 o 
   0   9   0       19.84       23.92      4.20 o 
   1   9   0       22.92       26.75      3.86 o 
   2   9   0        0.25        3.24      2.55 o 
   3   9   0      295.25      283.41     12.83 o 
   4   9   0       16.81       15.85      3.89 o 
   5   9   0       36.78       36.19      6.65 o 
   6   9   0        3.55        2.75      2.51 o 
   7   9   0        5.91        9.12      8.54 o 
  -5  10   0        3.63       10.08      5.46 o 
  -4  10   0        0.36       -1.03      2.22 o 
  -3  10   0        5.06       11.07      2.52 o 
  -2  10   0       73.52       75.78      5.68 o 
  -1  10   0      108.13      108.86      9.17 o 
   0  10   0      118.03      107.80      7.07 o 
   1  10   0       61.39       50.80      5.06 o 
   2  10   0       46.40       52.51      5.43 o 
   3  10   0        2.53        3.50      2.57 o 
   4  10   0        3.48        3.31      2.67 o 
   5  10   0        0.34        3.87      2.90 o 
  -3  11   0       41.46       37.15      4.98 o 
  -2  11   0        0.23        0.64      2.03 o 
  -1  11   0       61.02       60.73      6.08 o 
   0  11   0        5.07        8.13      3.49 o 
   1  11   0       25.91       28.26      4.43 o 
   2  11   0        0.05       -1.48      2.85 o 
   3  11   0        0.71       -0.67      4.69 o 
  -3 -11   1       43.36       42.57      6.65 o 
  -2 -11   1        0.10        2.83      2.61 o 
  -1 -11   1        8.51       16.73      9.66 o 
   0 -11   1       51.28       56.93      6.86 o 
   1 -11   1       28.23       29.96      4.54 o 
   2 -11   1        4.04       11.33      3.78 o 
   3 -11   1       14.36       16.35      6.23 o 
  -5 -10   1       43.63       40.77      6.06 o 
  -4 -10   1       50.44       44.65      5.48 o 
  -3 -10   1        0.01        6.21      7.98 o 
  -2 -10   1      162.57      153.56      8.97 o 
  -1 -10   1       52.12       46.59      5.29 o 
   0 -10   1       43.19       46.70      4.44 o 
   1 -10   1      135.25      127.75      7.68 o 
   2 -10   1        0.07        4.84      2.29 o 
   3 -10   1       39.64       44.47      4.23 o 
   4 -10   1        9.42       15.28      3.13 o 
   5 -10   1        4.97       -2.24      2.38 o 
  -6  -9   1        1.37        1.43      2.75 o 
  -5  -9   1       52.20       50.06      4.82 o 
  -4  -9   1       41.57       40.77      4.84 o 
  -3  -9   1      172.85      184.79     10.42 o 
  -2  -9   1      368.00      350.06     15.37 o 
  -1  -9   1       28.52       29.20      3.55 o 
   0  -9   1      335.15      327.94     18.55 o 
   1  -9   1       24.01       28.72      3.62 o 
   2  -9   1      541.75      546.51     21.99 o 
   3  -9   1       15.26       13.51      2.94 o 
   4  -9   1        8.87        9.85      2.41 o 
   5  -9   1       10.70       24.22      5.88 o 
   6  -9   1        0.02        1.26      3.22 o 
   7  -9   1       22.59       20.02      5.60 o 
  -7  -8   1        7.15        6.09      2.92 o 
  -6  -8   1       18.81       17.69      3.42 o 
  -5  -8   1        6.01        5.52      2.51 o 
  -4  -8   1      140.66      148.08     12.95 o 
  -3  -8   1      207.29      190.25      9.25 o 
  -2  -8   1       35.47       37.73      3.75 o 
  -1  -8   1      538.24      510.09     19.88 o 
   0  -8   1       47.23       45.62      3.96 o 
   1  -8   1      769.87      802.97     28.14 o 
   2  -8   1      609.35      621.86     22.75 o 
   3  -8   1      302.95      286.91      8.04 o 
   4  -8   1       36.31       34.98      2.23 o 
   5  -8   1       15.04       20.84      2.06 o 
   6  -8   1        3.59        0.63      1.78 o 
   7  -8   1        9.07        5.59      2.35 o 
   8  -8   1        8.45        9.97      4.27 o 
  -8  -7   1       16.26       20.41      9.31 o 
  -7  -7   1      118.36      122.11      8.73 o 
  -6  -7   1        0.89        0.48      3.92 o 
  -5  -7   1      560.06      546.61     20.76 o 
  -4  -7   1      329.47      308.42     12.56 o 
  -3  -7   1        0.04        8.21      4.76 o 
  -2  -7   1      934.01      849.12     26.34 o 
  -1  -7   1       36.07       36.02      2.81 o 
   0  -7   1      603.06      595.25     19.16 o 
   1  -7   1        8.02        9.27      1.54 o 
   2  -7   1      778.68      710.91     15.21 o 
   3  -7   1       93.76       91.11      3.36 o 
   4  -7   1       14.89       10.55      1.39 o 
   5  -7   1       17.58       15.72      4.73 o 
   6  -7   1        0.08       -1.29      2.01 o 
   7  -7   1        5.48        4.31      2.57 o 
   8  -7   1       34.14       34.03      6.16 o 
  -9  -6   1        4.05        1.84      2.69 o 
  -8  -6   1      113.10      119.19      8.21 o 
  -7  -6   1        1.15        1.52      2.25 o 
  -6  -6   1      191.80      188.51      9.11 o 
  -5  -6   1        0.02        1.53      0.99 o 
  -4  -6   1       47.99       41.15      2.54 o 
  -3  -6   1      222.32      216.50      8.09 o 
  -2  -6   1        1.06        2.10      1.82 o 
  -1  -6   1      108.75      111.82      4.44 o 
   0  -6   1      283.81      286.74     11.06 o 
   1  -6   1      111.42      105.46     11.39 o 
   2  -6   1      322.26      335.62     10.86 o 
   3  -6   1       64.27       68.90      3.27 o 
   4  -6   1        5.22        0.69      1.29 o 
   5  -6   1        0.17        0.31      0.96 o 
   6  -6   1       21.72       28.30      4.48 o 
   7  -6   1      217.18      225.60     10.54 o 
   8  -6   1       48.69       45.49      4.56 o 
   9  -6   1       24.76       24.00      3.60 o 
  -9  -5   1       67.69       64.93      5.41 o 
  -8  -5   1       16.66       19.28      2.73 o 
  -7  -5   1      133.88      118.95     17.04 o 
  -6  -5   1      160.60      175.03      6.53 o 
  -5  -5   1      392.44      394.23     10.17 o 
  -4  -5   1      751.44      758.92     17.45 o 
  -3  -5   1       97.72       96.16      2.30 o 
  -2  -5   1        0.77        2.92      2.08 o 
  -1  -5   1      159.26      167.02      6.01 o 
   0  -5   1      163.26      145.42      2.60 o 
   1  -5   1        4.06        5.29      1.26 o 
   2  -5   1      571.42      630.15     11.51 o 
   3  -5   1      213.44      196.39      5.13 o 
   4  -5   1       21.10       30.34      1.58 o 
   5  -5   1        2.10        3.69      0.89 o 
   6  -5   1      154.59      154.11     10.50 o 
   7  -5   1        1.01       -1.21      1.87 o 
   8  -5   1      169.73      160.63     12.95 o 
   9  -5   1       72.70       63.60      5.00 o 
  10  -5   1        1.84        2.30      2.94 o 
 -10  -4   1       36.22       35.14      6.72 o 
  -9  -4   1       14.80       16.45      2.72 o 
  -8  -4   1       17.56       20.08      4.04 o 
  -7  -4   1       38.68       42.00      2.88 o 
  -6  -4   1        1.85        2.42      1.23 o 
  -5  -4   1      357.19      358.28      8.80 o 
  -4  -4   1       16.99       16.10      1.35 o 
  -3  -4   1       72.02       54.12      1.58 o 
  -2  -4   1       51.21       56.97      1.31 o 
  -1  -4   1      115.33      138.23      4.00 o 
   0  -4   1      891.50      998.32     13.20 o 
   1  -4   1       34.57       40.82      1.17 o 
   2  -4   1        0.47        6.69      1.94 o 
   3  -4   1      956.37      992.73     22.59 o 
   4  -4   1      217.92      268.91      6.88 o 
   5  -4   1      450.51      453.03      8.57 o 
   6  -4   1       69.53       74.70      4.70 o 
   7  -4   1      238.73      230.49      9.63 o 
   8  -4   1      155.40      152.11      8.37 o 
   9  -4   1        0.17        1.54      2.59 o 
  10  -4   1       33.63       31.07      4.50 o 
 -10  -3   1        4.43       10.79      4.62 o 
  -9  -3   1        0.82        1.81      1.51 o 
  -8  -3   1       46.13       51.08      3.13 o 
  -7  -3   1        0.10       -0.34      1.08 o 
  -6  -3   1      470.27      469.67     11.70 o 
  -5  -3   1       12.95       18.15      1.39 o 
  -4  -3   1      120.21       98.06      2.67 o 
  -3  -3   1       15.84       24.03      1.60 o 
  -2  -3   1       63.74       55.48      1.54 o 
  -1  -3   1        0.73        0.22      0.33 o 
   0  -3   1      314.60      315.64      8.57 o 
   1  -3   1      250.72      170.48      4.54 o 
   2  -3   1     1121.45     1152.67     24.43 o 
   3  -3   1     1161.65     1276.59     33.59 o 
   4  -3   1      185.30      192.00      9.64 o 
   5  -3   1      513.93      512.78      8.69 o 
   6  -3   1      350.41      343.44     11.78 o 
   7  -3   1      505.16      491.05     16.78 o 
   8  -3   1        0.00        0.55      1.58 o 
   9  -3   1       19.09       18.09      4.97 o 
  10  -3   1        0.41        3.72      2.80 o 
 -10  -2   1        0.41        2.05      3.08 o 
  -9  -2   1       14.90       15.18      2.16 o 
  -8  -2   1        1.90        4.59      1.68 o 
  -7  -2   1       21.06       25.29      1.83 o 
  -6  -2   1        3.71        5.43      2.27 o 
  -5  -2   1       31.88       28.19      2.49 o 
  -4  -2   1       90.31       82.90      2.84 o 
  -3  -2   1      864.49      969.83     15.05 o 
  -2  -2   1      408.37      384.27      5.52 o 
  -1  -2   1      626.24      714.44      8.24 o 
   0  -2   1     6680.24     6599.49     59.90 o 
   1  -2   1     1586.43     1635.32     22.83 o 
   2  -2   1     2162.69     2462.67     30.03 o 
   3  -2   1      208.73      223.64      8.75 o 
   4  -2   1     3031.03     3084.41     42.12 o 
   5  -2   1       15.60       19.74      2.21 o 
   6  -2   1      198.19      195.68      7.18 o 
   7  -2   1       81.28       72.48      4.34 o 
   8  -2   1      235.02      230.98      9.93 o 
   9  -2   1       29.13       30.61     10.36 o 
  10  -2   1       36.26       33.74      4.65 o 
 -10  -1   1       31.62       31.19      4.60 o 
  -9  -1   1       15.61       14.08      2.87 o 
  -8  -1   1       39.97       46.69      3.78 o 
  -7  -1   1       37.77       38.59      2.27 o 
  -6  -1   1        7.15        5.64      1.57 o 
  -5  -1   1      228.19      250.92      5.64 o 
  -4  -1   1      531.93      565.98      9.76 o 
  -3  -1   1     2466.42     2442.54     35.78 o 
  -2  -1   1       87.70       89.43      3.29 o 
  -1  -1   1       52.58       34.63      1.14 o 
   1  -1   1        0.07        1.64      0.23 o 
   2  -1   1     3173.09     3003.22     18.93 o 
   3  -1   1       91.49      101.62      2.15 o 
   4  -1   1       59.96       62.29      2.90 o 
   5  -1   1      294.46      317.76      8.40 o 
   6  -1   1       42.85       34.90      1.39 o 
   7  -1   1      893.84      847.06     26.29 o 
   8  -1   1       57.27       55.06      4.07 o 
   9  -1   1        4.70        4.93      2.03 o 
  10  -1   1       46.30       40.11      4.90 o 
  11  -1   1       19.27       23.02      4.62 o 
 -10   0   1        0.03        1.89      3.43 o 
  -9   0   1       29.80       38.89      4.33 o 
  -8   0   1        0.34        0.06      1.04 o 
  -7   0   1       58.37       59.61      2.70 o 
  -6   0   1      120.63      120.66      3.66 o 
  -5   0   1       24.03       24.58      1.30 o 
  -4   0   1      136.97      130.73      8.31 o 
  -3   0   1     1134.92     1162.42     45.93 o 
  -2   0   1     4057.53     3840.30     56.80 o 
  -1   0   1      219.69      201.83      4.07 o 
   2   0   1     3389.66     3283.73     26.87 o 
   3   0   1     1804.51     1747.64     20.56 o 
   4   0   1      137.23      185.24      5.61 o 
   5   0   1     1326.61     1436.84     35.27 o 
   6   0   1      360.61      389.15      7.68 o 
   7   0   1       41.97       37.24      3.99 o 
   8   0   1       12.43       14.06      4.20 o 
   9   0   1      129.10      139.05      7.71 o 
  10   0   1        0.14        1.26      2.38 o 
  11   0   1       35.78       40.83      5.08 o 
 -10   1   1       16.48       24.26      3.80 o 
  -9   1   1        1.54        2.25      2.45 o 
  -8   1   1        2.13       -0.60      1.34 o 
  -7   1   1       58.06       61.40      2.92 o 
  -6   1   1       37.06       36.91      1.73 o 
  -5   1   1      544.08      515.10     18.55 o 
  -4   1   1       14.62       14.84      0.85 o 
  -3   1   1      232.44      278.75      6.05 o 
  -2   1   1      993.97     1002.70     14.36 o 
  -1   1   1     3416.61     2898.87     66.09 o 
   1   1   1     4794.20     4894.81     33.88 o 
   2   1   1     2085.04     2161.36     63.43 o 
   3   1   1      576.07      677.84      9.29 o 
   4   1   1       25.94       29.19      1.90 o 
   5   1   1     1548.76     1674.04     29.17 o 
   6   1   1       32.50       29.72      2.76 o 
   7   1   1      326.95      332.59      7.94 o 
   8   1   1      146.74      122.28      5.14 o 
   9   1   1        0.23       -1.02      1.93 o 
  10   1   1       64.88       67.16      5.10 o 
  11   1   1       10.76        5.18      2.62 o 
 -10   2   1        3.46        3.81      2.59 o 
  -9   2   1        0.21       -0.16      1.91 o 
  -8   2   1      392.76      375.45     15.54 o 
  -7   2   1       44.33       42.34      2.12 o 
  -6   2   1      692.09      670.82     19.87 o 
  -5   2   1       26.27       28.22      1.86 o 
  -4   2   1       21.02       33.02      1.16 o 
  -3   2   1       42.98       52.24      1.88 o 
  -2   2   1     1329.86     1245.17     49.83 o 
  -1   2   1      294.30      309.79      4.85 o 
   0   2   1       52.80       63.83      1.30 o 
   1   2   1     8970.93     9344.57     88.28 o 
   2   2   1     8728.82     8345.55    107.67 o 
   3   2   1     2303.40     2467.98     46.07 o 
   4   2   1      341.27      348.07      8.48 o 
   5   2   1       82.89       95.13      2.77 o 
   6   2   1      139.36      150.80      5.58 o 
   7   2   1       72.99       81.35      2.92 o 
   8   2   1        1.30       -0.70      0.89 o 
   9   2   1        1.61       -1.02      1.53 o 
  10   2   1        1.94        4.69      2.62 o 
  11   2   1       31.59       44.25      9.31 o 
 -10   3   1        0.02       -0.92      1.91 o 
  -9   3   1       40.97       38.01      4.06 o 
  -8   3   1       56.02       59.63      7.14 o 
  -7   3   1      340.27      301.20     13.53 o 
  -6   3   1        0.12        1.49      1.70 o 
  -5   3   1      295.56      326.88      7.12 o 
  -4   3   1        1.30        2.32      1.26 o 
  -3   3   1       55.37       71.55      6.63 o 
  -2   3   1      809.21      822.65     14.37 o 
  -1   3   1       42.62       55.80      1.20 o 
   0   3   1        0.06        1.73      0.40 o 
   1   3   1     1000.54     1008.24     27.30 o 
   2   3   1      645.47      698.59      8.61 o 
   3   3   1     1546.64     1676.54     25.52 o 
   4   3   1       44.83       38.78      2.05 o 
   5   3   1      314.48      350.77      7.51 o 
   6   3   1      317.62      305.06      7.39 o 
   7   3   1       56.74       58.52      4.22 o 
   8   3   1       11.20       11.43      1.55 o 
   9   3   1        9.24        4.14      2.07 o 
  10   3   1        7.88       12.58      3.06 o 
 -10   4   1       18.99       32.06      7.14 o 
  -9   4   1        0.14       -0.04      1.73 o 
  -8   4   1      196.49      189.43      9.17 o 
  -7   4   1        0.32        2.29      2.17 o 
  -6   4   1      151.28      151.97      4.76 o 
  -5   4   1        7.90        8.79      2.40 o 
  -4   4   1      133.03      135.05      4.62 o 
  -3   4   1      947.41     1031.07     18.91 o 
  -2   4   1      216.75      234.17      5.73 o 
  -1   4   1      658.10      636.38     13.12 o 
   0   4   1        1.44        0.58      0.26 o 
   1   4   1      452.21      503.08     11.38 o 
   2   4   1      132.12      130.90      1.66 o 
   3   4   1        0.37        1.55      0.43 o 
   4   4   1      267.50      283.87      5.70 o 
   5   4   1      867.99      875.64     30.94 o 
   6   4   1       35.11       36.57      1.93 o 
   7   4   1      102.38      109.20      4.27 o 
   8   4   1        1.24        0.56      1.26 o 
   9   4   1        2.98        1.41      1.65 o 
  10   4   1        7.15        7.52      2.69 o 
  -9   5   1        3.49       12.73      3.06 o 
  -8   5   1        6.05        5.80      2.37 o 
  -7   5   1        0.07        0.94      1.73 o 
  -6   5   1       38.46       42.75      4.08 o 
  -5   5   1        4.32        2.13      2.04 o 
  -4   5   1      136.52      145.75      6.04 o 
  -3   5   1        4.01        3.90      1.18 o 
  -2   5   1      513.73      538.44      9.99 o 
  -1   5   1      122.27      113.19      5.73 o 
   0   5   1      358.64      339.95     15.78 o 
   1   5   1        5.02       10.77      3.29 o 
   2   5   1     1395.76     1508.56     38.35 o 
   3   5   1       82.11       79.54      3.76 o 
   4   5   1      220.02      214.55      6.72 o 
   5   5   1        8.75        8.21      1.87 o 
   6   5   1      512.75      494.09     14.13 o 
   7   5   1       76.98       66.40      6.30 o 
   8   5   1       11.75       11.08      1.98 o 
   9   5   1        9.06        7.80      2.02 o 
  10   5   1        0.38       -0.98      3.50 o 
  -9   6   1        0.74        1.59      2.28 o 
  -8   6   1        0.40        4.19      2.25 o 
  -7   6   1       77.71       81.13      9.03 o 
  -6   6   1        3.66        1.12      3.36 o 
  -5   6   1       78.04       91.55      6.07 o 
  -4   6   1      181.41      174.70      5.22 o 
  -3   6   1      108.56      108.02      3.37 o 
  -2   6   1      104.16       93.47      2.68 o 
  -1   6   1        5.59        7.36      2.03 o 
   0   6   1        8.06        9.72      1.81 o 
   1   6   1       60.06       54.46      2.85 o 
   2   6   1       77.61       93.44      4.44 o 
   3   6   1      344.64      348.35     11.80 o 
   4   6   1       13.61       13.24      2.02 o 
   5   6   1      207.97      215.52      9.72 o 
   6   6   1       14.97       20.48      2.94 o 
   7   6   1        0.01        1.22      1.82 o 
   8   6   1       33.54       33.31      4.09 o 
   9   6   1        8.26       17.38      9.24 o 
  -8   7   1       62.09       66.97      9.66 o 
  -7   7   1       28.45       29.02      4.01 o 
  -6   7   1       26.93       38.21      3.62 o 
  -5   7   1       38.84       40.93      2.70 o 
  -4   7   1        9.42       12.18      1.58 o 
  -3   7   1        1.40        3.21      2.04 o 
  -2   7   1       30.09       25.06      1.51 o 
  -1   7   1        5.45        6.22      3.15 o 
   0   7   1      317.42      323.57     11.18 o 
   1   7   1        0.36        1.16      1.40 o 
   2   7   1      145.26      154.18      8.33 o 
   3   7   1      180.11      164.74      7.04 o 
   4   7   1       89.69      110.62     10.64 o 
   5   7   1       28.80       26.68      4.69 o 
   6   7   1        2.20        1.43      3.29 o 
   7   7   1      134.43      138.60      8.10 o 
   8   7   1        0.00        2.07      2.42 o 
   9   7   1       37.45       40.61      7.56 o 
  -7   8   1       38.21       37.50      4.90 o 
  -6   8   1        0.55        2.30      2.38 o 
  -5   8   1        7.48        8.04      1.66 o 
  -4   8   1       18.12       14.29      1.83 o 
  -3   8   1       34.70       31.00      5.23 o 
  -2   8   1       16.25       15.02      2.12 o 
  -1   8   1      187.65      185.67      8.83 o 
   0   8   1       63.44       71.49      8.82 o 
   1   8   1      363.63      350.95     22.89 o 
   2   8   1        0.08       -1.01      1.83 o 
   3   8   1       61.74       55.36      5.60 o 
   4   8   1       21.81       32.97      3.62 o 
   5   8   1        2.91        6.44      4.48 o 
   6   8   1       75.10       81.70      6.28 o 
   7   8   1        1.79        2.14      2.25 o 
   8   8   1       21.55       23.15      4.10 o 
  -6   9   1       30.29       28.28      6.86 o 
  -5   9   1        6.04        8.69      2.39 o 
  -4   9   1        0.20        7.80      3.22 o 
  -3   9   1      114.57      118.01      6.73 o 
  -2   9   1       38.96       39.00      4.34 o 
  -1   9   1       15.83       27.40      8.33 o 
   0   9   1      115.95      106.11      6.43 o 
   1   9   1        6.93        6.39      5.74 o 
   2   9   1       24.20       28.57      3.46 o 
   3   9   1        0.45        3.22      3.36 o 
   4   9   1       21.08       21.11      3.23 o 
   5   9   1       62.49       60.65      6.32 o 
   6   9   1        0.15       -2.04      2.51 o 
   7   9   1        7.97        5.66      3.03 o 
  -5  10   1        5.35       24.64      6.86 o 
  -4  10   1        2.95        7.44      2.69 o 
  -3  10   1        7.04        6.41      2.57 o 
  -2  10   1        0.05        1.82      2.18 o 
  -1  10   1        2.68        4.41      2.38 o 
   0  10   1        9.99       11.40      3.92 o 
   1  10   1        5.98        3.72      2.35 o 
   2  10   1       79.00       77.66      6.09 o 
   3  10   1        0.12        0.90      5.32 o 
   4  10   1      163.05      167.73     10.63 o 
   5  10   1        4.51        9.88      3.46 o 
   6  10   1       17.07       16.93      7.21 o 
  -3  11   1        3.88        1.50      2.72 o 
  -2  11   1       12.87       15.50      3.23 o 
  -1  11   1       13.43       15.69      3.56 o 
   0  11   1       49.43       46.01      5.83 o 
   1  11   1       78.43       79.98      8.68 o 
   2  11   1        4.49        4.42      4.34 o 
   3  11   1       63.45       65.03     12.60 o 
   4  11   1        0.20       -0.93      2.61 o 
  -2 -11   2        1.70       10.29      3.52 o 
  -1 -11   2        2.59        4.78      2.72 o 
   0 -11   2       14.04       13.48      3.31 o 
   1 -11   2       11.69       16.78      3.36 o 
   2 -11   2       20.93       19.93      5.32 o 
   3 -11   2       90.22      100.25     11.06 o 
  -5 -10   2        0.08        2.63      2.57 o 
  -4 -10   2       43.61       45.77      9.10 o 
  -3 -10   2        0.03       -0.04      1.97 o 
  -2 -10   2        0.03        1.15      2.17 o 
  -1 -10   2        5.62        5.65      2.55 o 
   0 -10   2       10.70       13.22      2.85 o 
   1 -10   2        9.59       16.55      3.15 o 
   2 -10   2       32.24       36.56      5.11 o 
   3 -10   2        0.31        1.38      2.17 o 
   4 -10   2       24.38       25.06      5.74 o 
   5 -10   2       21.81       22.26      5.60 o 
  -6  -9   2        0.52        1.86      2.59 o 
  -5  -9   2       15.79       17.43      3.79 o 
  -4  -9   2        7.96       10.56      2.85 o 
  -3  -9   2       33.48       28.02      3.96 o 
  -2  -9   2       15.75       20.89      6.16 o 
  -1  -9   2      156.01      154.67      8.17 o 
   0  -9   2        8.05       11.47      2.76 o 
   1  -9   2       11.42       12.24      4.76 o 
   2  -9   2        3.92        9.39      3.85 o 
   3  -9   2        1.31        0.44      1.50 o 
   4  -9   2        5.38       11.55      2.39 o 
   5  -9   2        0.38        6.30      4.48 o 
   6  -9   2       34.56       52.23      7.70 o 
   7  -9   2       26.18       28.42      6.16 o 
  -7  -8   2        7.36        8.13      3.36 o 
  -6  -8   2        5.41        7.15      2.87 o 
  -5  -8   2        4.36        7.32      2.66 o 
  -4  -8   2       10.46       14.62      4.55 o 
  -3  -8   2        0.03       -1.89      2.59 o 
  -2  -8   2       50.42       56.09      8.89 o 
  -1  -8   2      100.53       92.28      5.28 o 
   0  -8   2      149.10      152.96      7.62 o 
   1  -8   2        4.21        6.69      2.10 o 
   2  -8   2        2.39        5.40      3.15 o 
   3  -8   2       84.35       82.89      4.06 o 
   4  -8   2      203.15      183.01      5.99 o 
   5  -8   2        5.49       15.03      2.31 o 
   6  -8   2        6.37       17.97      3.08 o 
   7  -8   2       71.46       79.29      8.05 o 
   8  -8   2        1.50        2.48      2.31 o 
  -8  -7   2        4.78        7.91      6.09 o 
  -7  -7   2       18.48       20.31      3.78 o 
  -6  -7   2       78.12       76.75      5.42 o 
  -5  -7   2        0.10       -2.18      2.18 o 
  -4  -7   2      126.50      131.57      7.46 o 
  -3  -7   2      122.93      111.85      6.07 o 
  -2  -7   2        0.61        6.03      4.27 o 
  -1  -7   2        0.03        4.21      1.73 o 
   0  -7   2        0.09        0.84      1.49 o 
   1  -7   2      129.58      118.24      9.42 o 
   2  -7   2       87.80       98.83      3.50 o 
   3  -7   2      337.11      321.06      8.60 o 
   4  -7   2      310.33      302.80      8.11 o 
   5  -7   2       43.98       36.88      2.11 o 
   6  -7   2        3.35        6.63      3.08 o 
   7  -7   2       19.07       28.49     11.97 o 
   8  -7   2       29.13       41.47      4.40 o 
  -8  -6   2        4.60        5.51      2.64 o 
  -7  -6   2       27.16       32.03      4.25 o 
  -6  -6   2       47.29       42.76      2.78 o 
  -5  -6   2      185.10      173.19     10.17 o 
  -4  -6   2        6.59        9.45      1.67 o 
  -3  -6   2       44.26       41.96      1.57 o 
  -2  -6   2        4.66        7.31      1.68 o 
  -1  -6   2       24.61       23.78      2.84 o 
   0  -6   2       49.93       45.67      1.52 o 
   1  -6   2      179.87      166.33      3.80 o 
   2  -6   2       12.98       11.54      2.06 o 
   3  -6   2     1016.74      985.69     20.51 o 
   4  -6   2      547.89      535.55     16.16 o 
   5  -6   2      560.08      570.95     13.69 o 
   6  -6   2        0.48        1.10      1.63 o 
   7  -6   2       25.49       24.41      2.97 o 
   8  -6   2        0.12        0.14      3.92 o 
   9  -6   2        6.44        5.15      3.01 o 
  -9  -5   2        8.76        6.86      4.06 o 
  -8  -5   2       33.35       37.36      3.53 o 
  -7  -5   2        1.96        1.34      1.66 o 
  -6  -5   2      702.02      730.18     20.50 o 
  -5  -5   2        8.00       11.44      2.88 o 
  -4  -5   2      357.43      350.02      8.37 o 
  -3  -5   2       63.52       70.19      2.29 o 
  -2  -5   2       30.67       33.67      1.16 o 
  -1  -5   2      626.54      638.56     10.37 o 
   0  -5   2       77.39       70.63      1.89 o 
   1  -5   2      341.00      339.53      6.31 o 
   2  -5   2      705.66      715.50     13.62 o 
   3  -5   2       66.76       75.32      9.94 o 
   4  -5   2      389.45      371.71      7.72 o 
   5  -5   2       26.83       23.10      2.67 o 
   6  -5   2      110.06      110.18     15.75 o 
   7  -5   2        6.31        3.92      1.78 o 
   8  -5   2       24.33       19.02      2.81 o 
   9  -5   2        2.75        4.40      2.42 o 
  10  -5   2        4.74        5.80      2.99 o 
  -9  -4   2       35.26       36.70      4.41 o 
  -8  -4   2       11.71       14.84      2.61 o 
  -7  -4   2       58.89       55.54      4.61 o 
  -6  -4   2       55.83       54.74      3.04 o 
  -5  -4   2      143.84      150.68      7.85 o 
  -4  -4   2       17.04       18.29      1.39 o 
  -3  -4   2       61.75       60.64      1.91 o 
  -2  -4   2       21.95       21.87      1.33 o 
  -1  -4   2       57.30       63.61      3.03 o 
   0  -4   2      101.34      110.67      2.37 o 
   1  -4   2      591.57      570.24     11.17 o 
   2  -4   2      975.54      952.22     34.36 o 
   3  -4   2      600.13      622.08     10.85 o 
   4  -4   2      430.15      423.11     13.66 o 
   5  -4   2      104.71       99.07      5.86 o 
   6  -4   2       15.09       18.01      3.92 o 
   7  -4   2        0.43        3.06      1.63 o 
   8  -4   2      160.30      169.53      9.18 o 
   9  -4   2        0.00       -2.17      2.17 o 
  10  -4   2        0.32        0.83      2.35 o 
 -10  -3   2       34.11       26.04      5.60 o 
  -9  -3   2        7.97        8.88      2.06 o 
  -8  -3   2      105.96      105.63      4.54 o 
  -7  -3   2        0.01       -1.16      1.16 o 
  -6  -3   2       33.41       32.52      2.22 o 
  -5  -3   2      101.58      107.89      3.59 o 
  -4  -3   2       54.38       51.95      1.87 o 
  -3  -3   2        8.70        9.33      0.97 o 
  -2  -3   2       40.00       56.57      3.04 o 
  -1  -3   2      748.36      779.98     11.14 o 
   0  -3   2      305.72      245.35      4.45 o 
   1  -3   2      374.82      412.38      6.16 o 
   2  -3   2       52.33       32.83      1.61 o 
   3  -3   2      476.87      441.67      6.78 o 
   4  -3   2      804.34      877.73     17.42 o 
   5  -3   2      466.93      401.90     29.69 o 
   6  -3   2       12.60       11.95      1.83 o 
   7  -3   2      237.35      228.52      9.44 o 
   8  -3   2        0.71        3.15      2.01 o 
   9  -3   2        5.82        4.29      2.13 o 
  10  -3   2        1.13       -1.65      4.34 o 
 -10  -2   2        6.55        9.24      4.06 o 
  -9  -2   2        0.91        1.30      1.43 o 
  -8  -2   2       21.76       19.48      2.11 o 
  -7  -2   2        0.02        1.08      1.08 o 
  -6  -2   2       79.12       78.95      2.89 o 
  -5  -2   2      639.81      688.84     14.71 o 
  -4  -2   2       25.79       35.31      1.54 o 
  -3  -2   2      954.94      967.96     22.96 o 
  -2  -2   2        3.27        4.68      0.98 o 
  -1  -2   2     1162.63     1120.05     17.71 o 
   0  -2   2     1075.54      994.86     12.12 o 
   1  -2   2       48.01       49.79      1.49 o 
   2  -2   2     1957.71     1865.07     22.60 o 
   3  -2   2       22.65       30.01      1.41 o 
   4  -2   2      203.41      174.73      7.49 o 
   5  -2   2       27.97       30.59      2.03 o 
   6  -2   2      473.01      459.89     13.46 o 
   7  -2   2       83.61       83.42      4.62 o 
   8  -2   2       99.39      102.00     11.13 o 
   9  -2   2       54.20       51.38      5.74 o 
  10  -2   2        2.34        2.38      2.94 o 
  11  -2   2        5.52       12.86      6.09 o 
 -10  -1   2        4.75        4.62      3.64 o 
  -9  -1   2        1.14        1.94      2.27 o 
  -8  -1   2       26.39       27.98      3.36 o 
  -7  -1   2       65.16       57.74      3.71 o 
  -6  -1   2      152.10      153.06      4.56 o 
  -5  -1   2      476.09      500.17     15.01 o 
  -4  -1   2      511.53      491.23     11.97 o 
  -3  -1   2       48.79       57.11      1.88 o 
  -2  -1   2     1544.99     1569.02     20.74 o 
  -1  -1   2      669.23      592.91      8.31 o 
   0  -1   2      630.42      608.08      7.62 o 
   1  -1   2      342.71      334.82     10.89 o 
   2  -1   2      851.22      845.93      8.33 o 
   3  -1   2        2.44        3.14      2.31 o 
   4  -1   2       11.64       14.81      1.19 o 
   5  -1   2     1011.38      973.49     23.92 o 
   6  -1   2       96.61       99.74      5.18 o 
   7  -1   2       26.47       34.26      2.87 o 
   8  -1   2       28.48       27.89      3.41 o 
   9  -1   2       86.64       75.55      9.24 o 
  10  -1   2       11.75       11.56      2.96 o 
  11  -1   2        0.66       -1.92      3.99 o 
 -10   0   2        3.25        0.56      3.64 o 
  -9   0   2        0.78        0.90      1.68 o 
  -8   0   2       68.54       57.34      5.10 o 
  -7   0   2        3.53        8.39      1.88 o 
  -6   0   2      124.29      130.71      3.83 o 
  -5   0   2      259.28      261.52      5.64 o 
  -4   0   2      570.26      609.77     13.30 o 
  -3   0   2     1041.49     1053.91     15.27 o 
  -2   0   2        1.37        0.53      0.33 o 
  -1   0   2      536.48      522.49      9.43 o 
   0   0   2     4275.91     4284.76     32.92 o 
   1   0   2       34.64       31.28      0.85 o 
   2   0   2    10281.46     9706.97     99.22 o 
   3   0   2      476.70      462.81     11.50 o 
   4   0   2      121.18      108.89      6.61 o 
   5   0   2       82.10       73.88      2.36 o 
   6   0   2       49.12       45.20      5.25 o 
   7   0   2      113.23      108.66      5.11 o 
   8   0   2       77.30       76.00      4.30 o 
   9   0   2       17.35       23.32      4.20 o 
  10   0   2        6.77        2.38      2.08 o 
  11   0   2        5.50        6.75      2.72 o 
 -10   1   2        0.39       -0.14      2.94 o 
  -9   1   2        0.25        3.71      2.17 o 
  -8   1   2       22.50       27.29      2.16 o 
  -7   1   2      366.68      341.38     15.01 o 
  -6   1   2       23.83       24.41      2.22 o 
  -5   1   2       30.47       24.80      1.42 o 
  -4   1   2      179.21      184.61      4.74 o 
  -3   1   2       43.78       43.20      3.85 o 
  -2   1   2      276.01      256.47      3.55 o 
  -1   1   2     5626.46     4982.02     43.91 o 
   0   1   2      365.41      327.43     10.38 o 
   1   1   2       75.48       95.48      3.78 o 
   2   1   2     1130.43     1038.42     42.83 o 
   3   1   2     2846.53     2896.52     38.59 o 
   4   1   2       76.43       85.13      2.05 o 
   5   1   2      549.22      552.39      9.27 o 
   6   1   2       92.10       87.55      2.28 o 
   7   1   2       73.53       66.43      2.69 o 
   8   1   2       24.78       23.77      2.52 o 
   9   1   2       11.82       13.28      2.97 o 
  10   1   2        3.21        9.81      2.94 o 
  11   1   2        4.01        7.75      6.93 o 
 -10   2   2       11.35        7.42      4.20 o 
  -9   2   2        0.15        2.43      2.07 o 
  -8   2   2      170.70      147.73      9.38 o 
  -7   2   2       17.63       18.91      2.87 o 
  -6   2   2       10.00        9.22      1.31 o 
  -5   2   2       21.86       22.34      1.97 o 
  -4   2   2      191.41      205.96      4.15 o 
  -3   2   2        3.90        3.07      0.93 o 
  -2   2   2      273.55      333.41      6.14 o 
  -1   2   2      885.33      899.73     13.80 o 
   0   2   2     4183.54     3975.26     45.86 o 
   1   2   2     1145.96     1290.12     14.58 o 
   2   2   2       57.51       39.60      1.03 o 
   3   2   2       44.15       61.94      1.89 o 
   4   2   2       11.49       21.36      1.05 o 
   5   2   2      376.63      362.52      6.97 o 
   6   2   2       62.37       62.91      2.28 o 
   7   2   2       90.27       94.31      4.83 o 
   8   2   2       23.01       22.28      2.38 o 
   9   2   2        6.64        3.79      1.98 o 
  10   2   2       10.61       13.46      3.26 o 
  11   2   2        4.80       13.45      3.96 o 
 -10   3   2        4.00        1.26      3.22 o 
  -9   3   2        0.01        2.56      2.13 o 
  -8   3   2       12.64       13.31      2.62 o 
  -7   3   2        1.01        1.14      1.61 o 
  -6   3   2       19.21       20.82      4.48 o 
  -5   3   2        1.28        2.13      0.88 o 
  -4   3   2      149.48      157.41      5.75 o 
  -3   3   2       11.59       16.82      0.99 o 
  -2   3   2        3.95        5.14      0.59 o 
  -1   3   2        1.64       12.07      0.84 o 
   0   3   2     2071.13     2041.72     25.17 o 
   1   3   2      550.99      606.21      8.33 o 
   2   3   2     2823.66     2945.73     51.62 o 
   3   3   2      495.04      513.33      8.13 o 
   4   3   2      986.73      960.23     21.90 o 
   5   3   2      229.37      240.85      5.56 o 
   6   3   2      297.68      297.78      7.13 o 
   7   3   2       14.59       12.24      1.45 o 
   8   3   2       60.26       56.81      2.79 o 
   9   3   2        0.33       -0.76      1.71 o 
  10   3   2        0.48       -1.19      2.41 o 
  -9   4   2        0.91        2.25      1.91 o 
  -8   4   2        1.30        3.45      1.91 o 
  -7   4   2      123.70      110.59      5.14 o 
  -6   4   2      256.77      236.12      8.59 o 
  -5   4   2        1.34        1.56      0.90 o 
  -4   4   2       26.08       19.78      1.37 o 
  -3   4   2       86.48       85.10      2.41 o 
  -2   4   2      147.20      194.31      9.61 o 
  -1   4   2      511.14      493.36      8.83 o 
   0   4   2      400.23      445.70     16.10 o 
   1   4   2        7.16        6.84      1.35 o 
   2   4   2      439.85      499.32      6.06 o 
   3   4   2     2109.79     2096.65     49.02 o 
   4   4   2      615.96      655.46     12.06 o 
   5   4   2      915.60      926.23     41.88 o 
   6   4   2        0.02        3.91      1.71 o 
   7   4   2        4.26        7.15      2.97 o 
   8   4   2        2.24        3.62      1.74 o 
   9   4   2        1.42        3.70      2.03 o 
  10   4   2       27.82       28.46      4.50 o 
  -9   5   2        6.70        9.05      2.80 o 
  -8   5   2       34.33       40.36      4.15 o 
  -7   5   2      200.26      172.24     17.59 o 
  -6   5   2       29.92       27.55      2.43 o 
  -5   5   2      249.61      233.37      6.50 o 
  -4   5   2        0.62        1.47      1.01 o 
  -3   5   2      160.61      170.12      4.47 o 
  -2   5   2      301.76      325.12      9.10 o 
  -1   5   2      146.33      170.07      3.41 o 
   0   5   2     2386.01     2357.09     64.45 o 
   1   5   2       67.83       65.65      2.92 o 
   2   5   2      251.98      257.20      8.00 o 
   3   5   2      147.22      161.39      2.61 o 
   4   5   2      518.37      518.43     18.04 o 
   5   5   2      155.65      154.49      4.09 o 
   6   5   2       29.62       38.38      2.20 o 
   7   5   2      148.65      161.33      8.61 o 
   8   5   2        2.06        2.53      1.47 o 
   9   5   2       18.63       20.47      2.30 o 
  10   5   2        0.44       -1.96      4.48 o 
  -8   6   2        5.10       14.87      8.96 o 
  -7   6   2       35.62       35.89      3.85 o 
  -6   6   2       48.62       46.60      2.95 o 
  -5   6   2        8.24       13.02      1.72 o 
  -4   6   2      209.21      199.39      5.97 o 
  -3   6   2       30.47       26.98      1.93 o 
  -2   6   2       17.46       13.40      2.30 o 
  -1   6   2     1286.07     1213.27     21.49 o 
   0   6   2        3.91        7.95      1.48 o 
   1   6   2      311.47      313.33      9.89 o 
   2   6   2       18.67       24.77      2.52 o 
   3   6   2      213.20      216.63      7.83 o 
   4   6   2       17.60       19.70      2.32 o 
   5   6   2        0.02       -0.67      1.77 o 
   6   6   2       12.71       17.98      2.87 o 
   7   6   2       34.11       33.62      3.70 o 
   8   6   2       76.67       84.49     13.09 o 
   9   6   2        9.08       14.51      2.88 o 
  -8   7   2       31.23       36.75      4.53 o 
  -7   7   2        4.09        3.89      2.31 o 
  -6   7   2       25.33       23.41      2.18 o 
  -5   7   2        5.68        6.47      3.14 o 
  -4   7   2       20.97       19.66      2.05 o 
  -3   7   2        4.89        3.41      1.87 o 
  -2   7   2     1169.46     1199.22     26.24 o 
  -1   7   2      178.58      177.64     11.48 o 
   0   7   2     1055.32     1033.32     31.02 o 
   1   7   2        2.75        3.60      1.57 o 
   2   7   2      176.79      191.38     10.22 o 
   3   7   2       74.76       81.00      4.74 o 
   4   7   2        0.04        0.38      1.67 o 
   5   7   2      362.84      369.28     15.06 o 
   6   7   2        6.04        9.32      5.88 o 
   7   7   2       25.82       35.57      4.97 o 
   8   7   2       33.05       37.86      3.97 o 
   9   7   2        0.29       -0.28      3.36 o 
  -7   8   2        0.02        2.51      2.31 o 
  -6   8   2        4.53        3.23      1.88 o 
  -5   8   2       10.51       10.61      1.86 o 
  -4   8   2       26.28       19.81      3.81 o 
  -3   8   2      235.62      231.20      7.27 o 
  -2   8   2       17.96       15.08      3.43 o 
  -1   8   2      209.71      192.61      9.10 o 
   0   8   2        6.10       10.15      2.31 o 
   1   8   2      289.66      268.09     16.10 o 
   2   8   2       47.07       51.56      4.12 o 
   3   8   2       24.18       24.45      4.27 o 
   4   8   2      265.67      261.67     12.14 o 
   5   8   2        0.86        1.27      1.95 o 
   6   8   2        1.04        5.64      2.57 o 
   7   8   2        5.47       10.06      4.41 o 
   8   8   2        0.18        3.65      2.72 o 
  -6   9   2       19.95       24.08      5.32 o 
  -5   9   2        6.59        7.90      2.95 o 
  -4   9   2       40.98       41.27      6.09 o 
  -3   9   2        0.60        2.38      2.24 o 
  -2   9   2       27.82       29.76      3.84 o 
  -1   9   2      124.72      126.83     12.53 o 
   0   9   2        5.03        3.75      1.99 o 
   1   9   2       12.50       14.60      3.01 o 
   2   9   2       31.07       40.76      6.79 o 
   3   9   2      179.84      170.84      8.95 o 
   4   9   2        8.69        7.40      3.08 o 
   5   9   2       13.79       16.13      3.23 o 
   6   9   2        3.51        4.48      3.64 o 
   7   9   2        1.67        1.38      3.22 o 
  -5  10   2       12.98       18.48      6.30 o 
  -4  10   2        0.96       -2.20      2.20 o 
  -3  10   2        0.90        3.30      2.66 o 
  -2  10   2       10.64       19.92      3.29 o 
  -1  10   2        3.06       10.75      6.09 o 
   0  10   2       35.08       34.71      4.97 o 
   1  10   2        0.28       -1.00      1.83 o 
   2  10   2      152.56      150.40      8.74 o 
   3  10   2        3.63        4.17      2.99 o 
   4  10   2        4.77       11.54      4.34 o 
   5  10   2       11.54       21.94      4.70 o 
   6  10   2        3.40        0.85      4.27 o 
  -3  11   2        8.55        9.83      3.41 o 
  -2  11   2       24.13       25.37     11.20 o 
  -1  11   2       43.52       58.54      9.59 o 
   0  11   2        0.19        0.58      2.23 o 
   1  11   2        9.72        7.22      2.95 o 
   2  11   2        4.37        2.09      4.13 o 
   3  11   2        2.40       -2.69      2.69 o 
   4  11   2        0.88       -2.94      4.90 o 
  -2 -11   3        9.70       11.78      9.38 o 
  -1 -11   3       19.43       19.14      3.85 o 
   0 -11   3        1.52        3.01      4.97 o 
   1 -11   3       35.73       34.00      5.52 o 
   2 -11   3        6.44        6.23      3.06 o 
   3 -11   3        4.41        7.00      4.34 o 
  -4 -10   3       51.39       49.70      5.72 o 
  -3 -10   3        0.00        4.37      2.47 o 
  -2 -10   3       63.04       69.16     11.62 o 
  -1 -10   3        0.05       -0.94      2.73 o 
   0 -10   3       45.58       32.95      7.21 o 
   1 -10   3        0.47        1.86      2.20 o 
   2 -10   3       11.22       22.29      3.95 o 
   3 -10   3       43.77       47.80      4.17 o 
   4 -10   3       16.54       14.28      5.88 o 
   5 -10   3       12.57       11.90      4.48 o 
  -6  -9   3        7.74        2.36      2.97 o 
  -5  -9   3       69.47       67.84      6.29 o 
  -4  -9   3        3.33        5.28      2.72 o 
  -3  -9   3      262.36      252.33     15.19 o 
  -2  -9   3       27.32       22.33      5.04 o 
  -1  -9   3       85.09       79.46      6.93 o 
   0  -9   3       38.42       35.21      3.66 o 
   1  -9   3       54.23       56.10      4.40 o 
   2  -9   3       48.39       52.06      4.29 o 
   3  -9   3       11.28       22.68      5.32 o 
   4  -9   3      108.41      107.67      6.22 o 
   5  -9   3        0.69        1.40      3.64 o 
   6  -9   3       15.38       18.62      5.04 o 
   7  -9   3        2.76       -1.26      3.22 o 
  -7  -8   3        0.19       -2.80      3.36 o 
  -6  -8   3       10.98       14.64      3.12 o 
  -5  -8   3       15.61       23.19      3.59 o 
  -4  -8   3       91.05       95.53      6.46 o 
  -3  -8   3        0.18        0.92      1.73 o 
  -2  -8   3       61.28       66.12      5.67 o 
  -1  -8   3       45.50       39.23      4.20 o 
   0  -8   3      133.32      126.49      6.63 o 
   1  -8   3      321.56      316.77     12.46 o 
   2  -8   3        1.21        4.63      1.31 o 
   3  -8   3       45.77       45.62      2.71 o 
   4  -8   3       27.52       27.18      2.21 o 
   5  -8   3       61.84       55.67      4.16 o 
   6  -8   3        0.30       -1.96      1.98 o 
   7  -8   3        4.08        4.20      2.75 o 
   8  -8   3       22.73       27.58      4.44 o 
  -7  -7   3        0.13       -0.67      2.47 o 
  -6  -7   3       29.53       25.28      3.64 o 
  -5  -7   3       91.57       93.02      6.30 o 
  -4  -7   3        0.87        7.61      5.81 o 
  -3  -7   3      133.89      136.36      7.21 o 
  -2  -7   3      200.24      197.52      8.21 o 
  -1  -7   3        0.06        0.87      1.53 o 
   0  -7   3      337.38      294.13     16.68 o 
   1  -7   3      117.75      113.06      3.52 o 
   2  -7   3      532.69      525.42     12.59 o 
   3  -7   3      230.43      255.72      7.36 o 
   4  -7   3       11.67       12.03      4.19 o 
   5  -7   3        0.01        1.00      1.03 o 
   6  -7   3        7.21       14.19      2.35 o 
   7  -7   3        1.19       -0.49      1.67 o 
   8  -7   3       46.50       52.44      6.30 o 
  -8  -6   3       15.34       19.04      4.62 o 
  -7  -6   3        2.56        0.92      2.94 o 
  -6  -6   3       65.52       69.48      4.10 o 
  -5  -6   3        1.59        2.14      1.23 o 
  -4  -6   3        2.04        3.94      2.22 o 
  -3  -6   3       30.11       30.69      3.82 o 
  -2  -6   3       25.57       27.98      2.02 o 
  -1  -6   3        2.03        1.70      0.71 o 
   0  -6   3       41.86       42.52      2.88 o 
   1  -6   3     1033.51      980.75     22.61 o 
   2  -6   3       30.95       32.00      2.00 o 
   3  -6   3       79.29       82.64      2.98 o 
   4  -6   3       71.55       72.47      2.55 o 
   5  -6   3        2.47        8.07      1.13 o 
   6  -6   3       68.72       61.55      3.95 o 
   7  -6   3        3.26       11.89      2.61 o 
   8  -6   3       24.27       22.98      3.46 o 
   9  -6   3       14.56       18.54      3.73 o 
  -9  -5   3        4.58        7.00      3.50 o 
  -8  -5   3        0.18        1.51      1.85 o 
  -7  -5   3        8.05        9.88      2.10 o 
  -6  -5   3        9.47        5.78      1.59 o 
  -5  -5   3       30.17       30.06      2.15 o 
  -4  -5   3      313.40      310.42      8.02 o 
  -3  -5   3        0.30        2.01      1.00 o 
  -2  -5   3       46.96       47.62      1.78 o 
  -1  -5   3      147.43      143.24      3.22 o 
   0  -5   3       23.30       15.78      1.11 o 
   1  -5   3      101.28      106.88      2.92 o 
   2  -5   3        3.43        8.86      1.69 o 
   3  -5   3      355.12      364.30     10.58 o 
   4  -5   3      230.42      235.17      5.37 o 
   5  -5   3      324.45      309.38      6.89 o 
   6  -5   3       67.30       67.68      4.20 o 
   7  -5   3       48.06       49.23      5.60 o 
   8  -5   3        0.28        0.56      2.80 o 
   9  -5   3        0.29        0.48      2.94 o 
  10  -5   3       19.59       22.37      3.91 o 
  -9  -4   3       29.82       31.29      4.30 o 
  -8  -4   3        9.24       12.85      2.19 o 
  -7  -4   3       13.71       15.62      2.36 o 
  -6  -4   3       31.09       30.67      2.62 o 
  -5  -4   3      311.26      337.03     11.88 o 
  -4  -4   3      115.22      131.41      4.22 o 
  -3  -4   3       86.08       92.96      2.83 o 
  -2  -4   3      226.70      240.00      5.81 o 
  -1  -4   3       52.69       51.03      1.76 o 
   0  -4   3      460.07      465.59     10.96 o 
   1  -4   3       48.42       72.84      2.02 o 
   2  -4   3      465.25      456.54     16.05 o 
   3  -4   3        2.55        4.45      0.74 o 
   4  -4   3       64.30       55.52      1.93 o 
   5  -4   3      188.39      196.85      7.56 o 
   6  -4   3     1119.09     1095.84     34.12 o 
   7  -4   3       37.79       43.41      3.41 o 
   8  -4   3       10.91       16.62      3.85 o 
   9  -4   3       10.71       22.89      3.80 o 
  10  -4   3        1.73        2.94      2.28 o 
  -9  -3   3       21.61       12.45      3.03 o 
  -8  -3   3       33.88       43.43      3.08 o 
  -7  -3   3       45.89       45.58      4.77 o 
  -6  -3   3      111.89      118.49      4.60 o 
  -5  -3   3      131.86      139.68      4.53 o 
  -4  -3   3      883.07      896.28     19.78 o 
  -3  -3   3        3.27        6.42      3.49 o 
  -2  -3   3      265.64      273.29      6.53 o 
  -1  -3   3       42.99       50.75      1.40 o 
   0  -3   3       66.01       60.30      1.84 o 
   1  -3   3     2609.10     2583.67     42.99 o 
   2  -3   3     2822.61     2854.61     56.80 o 
   3  -3   3        3.04        0.75      0.56 o 
   4  -3   3        5.48        6.73      0.79 o 
   5  -3   3      295.36      293.02      8.85 o 
   6  -3   3       23.36       25.56      3.29 o 
   7  -3   3        0.89       10.90      9.73 o 
   8  -3   3       21.41       19.89      3.27 o 
   9  -3   3       66.71       67.97      5.05 o 
  10  -3   3        0.00       -0.97      3.71 o 
 -10  -2   3        3.43        2.94      3.64 o 
  -9  -2   3       56.68       60.78      5.60 o 
  -8  -2   3       38.99       38.37      2.99 o 
  -7  -2   3       59.61       60.24      3.04 o 
  -6  -2   3       44.20       41.23      2.59 o 
  -5  -2   3      638.77      620.84     16.88 o 
  -4  -2   3      596.62      576.97     15.68 o 
  -3  -2   3      882.80      880.60     15.09 o 
  -2  -2   3      138.93      131.73      4.68 o 
  -1  -2   3     1372.86     1436.61     35.54 o 
   0  -2   3     3542.67     3458.18     47.12 o 
   1  -2   3      199.91      197.13      8.49 o 
   2  -2   3     1383.28     1374.76     30.77 o 
   3  -2   3      557.25      542.52      6.78 o 
   4  -2   3        3.68        5.84      1.04 o 
   5  -2   3       15.71       16.94      1.58 o 
   6  -2   3       34.89       38.78      2.72 o 
   7  -2   3       52.91       50.75      7.84 o 
   8  -2   3       13.94       20.30      5.60 o 
   9  -2   3       27.08       31.10      4.16 o 
  10  -2   3       31.74       36.76      4.40 o 
  11  -2   3        3.52       10.57      3.17 o 
 -10  -1   3        1.75        4.20      3.78 o 
  -9  -1   3       16.57       16.66      4.48 o 
  -8  -1   3        7.98       11.62      1.75 o 
  -7  -1   3      298.96      325.67      9.56 o 
  -6  -1   3      329.51      348.92     11.78 o 
  -5  -1   3       70.56       58.27      7.36 o 
  -4  -1   3       10.10       12.80      1.09 o 
  -3  -1   3      827.76      815.60     13.20 o 
  -2  -1   3      302.36      335.26      4.91 o 
  -1  -1   3     3144.56     3130.27     36.87 o 
   0  -1   3      687.84      660.43      7.44 o 
   1  -1   3     2281.88     2256.15     33.81 o 
   2  -1   3        0.58        0.31      0.25 o 
   3  -1   3      115.52      105.01      1.96 o 
   4  -1   3        5.49        6.25      1.33 o 
   5  -1   3       10.89       14.02      2.45 o 
   6  -1   3      332.40      317.68     10.03 o 
   7  -1   3      812.10      787.35     25.65 o 
   8  -1   3        5.28        7.81      2.03 o 
   9  -1   3       66.51       72.63     11.34 o 
  10  -1   3        4.96        5.41      2.49 o 
  11  -1   3       10.00        9.03      3.19 o 
 -10   0   3       15.89       15.68      5.18 o 
  -9   0   3        1.74        4.34      4.20 o 
  -8   0   3        3.75        0.85      1.42 o 
  -7   0   3      151.13      156.98      5.87 o 
  -6   0   3      106.27      109.91      5.39 o 
  -5   0   3       83.79       94.90      6.71 o 
  -4   0   3     1309.04     1287.90     22.29 o 
  -3   0   3       22.91       24.88      1.46 o 
  -2   0   3      115.59       99.79      1.49 o 
  -1   0   3       62.01       59.96      1.67 o 
   0   0   3    18271.56    16609.68    277.20 o 
   1   0   3     2202.34     2152.24     30.34 o 
   2   0   3      510.64      512.38     20.72 o 
   3   0   3        7.11        6.13      0.49 o 
   4   0   3       65.51       81.36      1.27 o 
   5   0   3      478.23      404.93     26.83 o 
   6   0   3      189.50      190.89      6.48 o 
   7   0   3       59.27       62.72      6.79 o 
   8   0   3       25.52       29.74      3.23 o 
   9   0   3       11.25       14.42      2.76 o 
  10   0   3       27.87       23.41      3.32 o 
  11   0   3        9.19        9.43      2.82 o 
 -10   1   3       11.97        0.00      2.10 o 
  -9   1   3        0.29        4.20      4.06 o 
  -8   1   3       48.76       49.72      3.17 o 
  -7   1   3       23.35       19.99      3.64 o 
  -6   1   3       47.07       48.56      2.93 o 
  -5   1   3      143.09      122.14      4.48 o 
  -4   1   3       67.90       67.12      1.94 o 
  -3   1   3      325.47      283.43      4.73 o 
  -2   1   3      545.63      552.17      8.47 o 
  -1   1   3     2562.43     2470.85     26.68 o 
   0   1   3       57.74       58.76      2.16 o 
   1   1   3      287.74      257.59      3.51 o 
   2   1   3        0.05        6.48      1.03 o 
   3   1   3     1089.59     1210.02     16.40 o 
   4   1   3      211.45      215.39      3.87 o 
   5   1   3        1.43        0.99      0.49 o 
   6   1   3       16.97       14.88      0.88 o 
   7   1   3      124.39      121.86     10.19 o 
   8   1   3       70.39       71.04      5.04 o 
   9   1   3       34.54       41.15      3.95 o 
  10   1   3       25.60       32.85      4.55 o 
  11   1   3        0.40       10.47      9.38 o 
 -10   2   3        0.38        0.56      3.92 o 
  -9   2   3       10.79       16.66      4.62 o 
  -8   2   3        9.52       13.98      1.87 o 
  -7   2   3        7.00       13.27      1.68 o 
  -6   2   3      518.44      502.51     11.99 o 
  -5   2   3       38.59       40.26      2.42 o 
  -4   2   3       22.19       25.72      1.82 o 
  -3   2   3        4.02        4.29      1.08 o 
  -2   2   3      162.48      138.76      3.29 o 
  -1   2   3       86.05       72.84      1.91 o 
   0   2   3       22.53       11.97      2.26 o 
   1   2   3      455.32      423.80     20.65 o 
   2   2   3       17.43       14.22      0.85 o 
   3   2   3       17.17       12.05      2.84 o 
   4   2   3      658.60      691.61     11.67 o 
   5   2   3      504.30      501.87      9.38 o 
   6   2   3       19.63       18.46      1.74 o 
   7   2   3      428.34      399.65     10.22 o 
   8   2   3        0.19        0.56      1.58 o 
   9   2   3       26.67       23.26      3.22 o 
  10   2   3        2.53        1.26      1.87 o 
  11   2   3       33.00       39.84      5.12 o 
  -9   3   3        6.34       12.88      4.62 o 
  -8   3   3        0.89       -0.28      1.61 o 
  -7   3   3       29.98       30.29      3.42 o 
  -6   3   3        9.80       11.00      1.35 o 
  -5   3   3      148.23      146.34      4.12 o 
  -4   3   3      127.77      130.46      5.19 o 
  -3   3   3      268.89      281.03      9.38 o 
  -2   3   3       75.13       96.04      5.46 o 
  -1   3   3       53.11       55.71      2.55 o 
   0   3   3     2468.18     2412.69     34.30 o 
   1   3   3      578.64      569.24      7.88 o 
   2   3   3      814.50      950.00     13.70 o 
   3   3   3       14.02       18.89      2.21 o 
   4   3   3        6.96        9.68      1.29 o 
   5   3   3       80.96       75.83      2.30 o 
   6   3   3      131.65      127.25      3.91 o 
   7   3   3        0.28        4.93      1.13 o 
   8   3   3       11.51       12.48      1.78 o 
   9   3   3        0.01        1.63      2.15 o 
  10   3   3       41.65       42.55      4.60 o 
  11   3   3        0.37       -0.70      2.17 o 
  -9   4   3       17.48       18.06      5.18 o 
  -8   4   3       17.83       21.01      3.34 o 
  -7   4   3        4.14        4.50      1.56 o 
  -6   4   3      172.24      175.29      5.60 o 
  -5   4   3       69.95       69.97      3.09 o 
  -4   4   3        0.68        0.50      0.94 o 
  -3   4   3        7.23        6.45      0.85 o 
  -2   4   3      242.62      237.35      5.02 o 
  -1   4   3      669.38      622.02     31.78 o 
   0   4   3       80.96       80.80      2.08 o 
   1   4   3      265.88      304.81     14.75 o 
   2   4   3      139.49      120.51      2.30 o 
   3   4   3      260.33      283.90      5.11 o 
   4   4   3       36.84       39.29      1.67 o 
   5   4   3      618.34      607.53     39.04 o 
   6   4   3       18.73       22.78      1.64 o 
   7   4   3      295.46      285.69      8.09 o 
   8   4   3       15.64       20.66      2.14 o 
   9   4   3       49.06       49.41      4.78 o 
  10   4   3        0.06       -0.60      2.73 o 
  -9   5   3        5.27       17.64      6.30 o 
  -8   5   3       11.33       18.75      3.49 o 
  -7   5   3       10.72       12.25      2.13 o 
  -6   5   3      139.89      135.81      6.10 o 
  -5   5   3        0.22       -0.74      0.99 o 
  -4   5   3      183.68      187.52      5.30 o 
  -3   5   3       80.78       94.67      6.60 o 
  -2   5   3      690.92      717.76     18.76 o 
  -1   5   3      165.96      183.52      3.84 o 
   0   5   3       45.70       41.66      3.91 o 
   1   5   3       52.74       49.16      1.01 o 
   2   5   3      875.91      906.44     24.31 o 
   3   5   3      178.99      160.33      6.60 o 
   4   5   3      828.39      883.49     16.60 o 
   5   5   3     1250.60     1211.32     25.25 o 
   6   5   3      206.78      196.61      9.04 o 
   7   5   3        1.78       -1.89      1.89 o 
   8   5   3       62.84       60.13      3.03 o 
   9   5   3        0.02        0.20      1.89 o 
  10   5   3       23.36       13.72      6.16 o 
  -8   6   3        2.33        1.12      3.08 o 
  -7   6   3       15.47       18.09      3.39 o 
  -6   6   3       11.04       10.73      1.86 o 
  -5   6   3      317.77      292.89      8.94 o 
  -4   6   3       15.71       17.30      2.79 o 
  -3   6   3      439.82      423.36     13.62 o 
  -2   6   3      124.93      124.14      3.87 o 
  -1   6   3       95.36       86.89      2.82 o 
   0   6   3       95.38       98.51      5.13 o 
   1   6   3       98.39      101.05      5.46 o 
   2   6   3      101.07      122.89      8.26 o 
   3   6   3        2.99        4.18      1.58 o 
   4   6   3      630.12      612.73     20.69 o 
   5   6   3     1035.97     1004.22     33.74 o 
   6   6   3       22.40       22.77      3.13 o 
   7   6   3      202.29      203.81      8.98 o 
   8   6   3        0.35        2.29      2.14 o 
   9   6   3       27.71       21.42      5.60 o 
  -8   7   3       38.03       41.73      7.98 o 
  -7   7   3        3.40        3.61      2.32 o 
  -6   7   3      207.25      192.18     14.80 o 
  -5   7   3       58.97       57.90      3.12 o 
  -4   7   3      250.68      271.89     11.69 o 
  -3   7   3       54.36       49.89      4.44 o 
  -2   7   3      473.70      494.79     12.10 o 
  -1   7   3      129.07      129.50      3.73 o 
   0   7   3        2.23        4.18      2.38 o 
   1   7   3      279.76      297.28     11.57 o 
   2   7   3       20.10       17.88      2.50 o 
   3   7   3      560.94      542.61     19.40 o 
   4   7   3       21.95       26.39      2.96 o 
   5   7   3      171.10      159.11     15.68 o 
   6   7   3       61.51       63.25      5.22 o 
   7   7   3       11.66       14.58      3.15 o 
   8   7   3        9.18        3.03      2.29 o 
   9   7   3        3.42        5.74      4.62 o 
  -7   8   3       64.85       68.69      5.49 o 
  -6   8   3       11.48       12.08      2.81 o 
  -5   8   3       61.96       56.51      3.56 o 
  -4   8   3       18.67       17.10      1.96 o 
  -3   8   3      100.91      104.91      4.78 o 
  -2   8   3       26.90       25.17      5.88 o 
  -1   8   3       14.99       14.31      2.57 o 
   0   8   3      248.10      250.03     10.39 o 
   1   8   3       20.67       22.54      7.98 o 
   2   8   3      256.26      258.66     17.78 o 
   3   8   3       27.60       28.02      3.41 o 
   4   8   3        1.84       12.05      2.52 o 
   5   8   3       20.95       25.77      4.76 o 
   6   8   3       19.35       27.04      3.50 o 
   7   8   3        6.83        0.52      3.92 o 
   8   8   3        0.20       -0.17      2.05 o 
  -6   9   3       39.57       49.29      8.82 o 
  -5   9   3        4.97        3.32      2.55 o 
  -4   9   3       31.39       33.39      3.85 o 
  -3   9   3       74.77       90.60      6.21 o 
  -2   9   3       57.91       61.56      4.66 o 
  -1   9   3      304.80      303.05     13.52 o 
   0   9   3        2.12        9.44      8.89 o 
   1   9   3       26.24       25.73      4.27 o 
   2   9   3       14.67       19.27      2.83 o 
   3   9   3       36.64       29.66      3.83 o 
   4   9   3        0.05        0.56      2.38 o 
   5   9   3       17.48       19.59      3.30 o 
   6   9   3        6.35       18.20      6.44 o 
   7   9   3        0.64        0.94      2.25 o 
  -4  10   3       56.72       63.84     15.33 o 
  -3  10   3       42.82       39.17      4.23 o 
  -2  10   3       72.75       78.03      6.81 o 
  -1  10   3       13.27       17.11      3.36 o 
   0  10   3        5.22        4.59      2.48 o 
   1  10   3       13.84       11.97      3.30 o 
   2  10   3        0.04        0.93      5.67 o 
   3  10   3        6.59       16.90      3.16 o 
   4  10   3       25.18       27.67      3.93 o 
   5  10   3       16.68       27.19      7.70 o 
   6  10   3       11.40        8.56      3.57 o 
  -2  11   3        6.77       -0.48      2.45 o 
  -1  11   3        1.64       -0.62      2.55 o 
   0  11   3        9.36       16.05      7.00 o 
   1  11   3       26.90       25.54      3.94 o 
   2  11   3        7.46       11.01      2.99 o 
   3  11   3       27.35       22.41      4.32 o 
   4  11   3        4.64        8.55      3.42 o 
  -1 -11   4       23.74       23.84      4.48 o 
   0 -11   4        3.36        2.27      3.01 o 
   1 -11   4       12.34       13.76      3.73 o 
   2 -11   4        2.92        6.95      3.26 o 
  -3 -10   4        0.04       -2.12      2.59 o 
  -2 -10   4       30.92       26.93      4.60 o 
  -1 -10   4       19.97       29.80      4.27 o 
   0 -10   4       11.36        9.81      3.92 o 
   1 -10   4        5.37        5.46      3.78 o 
   2 -10   4       19.96       19.38      3.95 o 
   3 -10   4        0.84        1.84      2.02 o 
   4 -10   4       22.94       23.10      5.88 o 
   5 -10   4        8.08       10.50      4.62 o 
  -5  -9   4       70.50       63.14      7.07 o 
  -4  -9   4        4.00       -0.56      2.08 o 
  -3  -9   4       70.64       74.06      7.42 o 
  -2  -9   4      151.43      135.83      8.64 o 
  -1  -9   4        0.00       -0.06      2.73 o 
   0  -9   4       26.83       27.49      3.26 o 
   1  -9   4        0.12        1.24      3.36 o 
   2  -9   4      136.51      149.59      8.75 o 
   3  -9   4        0.41       -0.42      2.52 o 
   4  -9   4        0.06       -1.41      1.97 o 
   5  -9   4        4.60        4.06      3.50 o 
   6  -9   4       17.99       19.32      5.18 o 
  -6  -8   4       12.97       12.90      3.49 o 
  -5  -8   4        7.31        5.95      2.66 o 
  -4  -8   4        6.11        5.78      2.73 o 
  -3  -8   4       58.22       63.56      5.18 o 
  -2  -8   4       98.79       90.18      6.24 o 
  -1  -8   4       72.25       71.97     10.01 o 
   0  -8   4        0.56       -1.34      3.92 o 
   1  -8   4      227.09      220.05     11.13 o 
   2  -8   4      138.23      121.36      9.40 o 
   3  -8   4        8.28        9.17      1.62 o 
   4  -8   4        0.03       -0.09      1.33 o 
   5  -8   4       61.43       67.09      4.66 o 
   6  -8   4        4.36        4.71      2.23 o 
   7  -8   4       47.12       57.60      5.81 o 
   8  -8   4        0.58       -2.03      3.15 o 
  -7  -7   4       26.01       32.90      5.88 o 
  -6  -7   4       13.29       18.39      3.43 o 
  -5  -7   4       96.93       99.96      6.82 o 
  -4  -7   4      127.90      128.94      7.84 o 
  -3  -7   4       39.36       41.85      3.79 o 
  -2  -7   4      151.69      137.44      9.78 o 
  -1  -7   4      122.52      108.81      6.00 o 
   0  -7   4      142.70      135.01      6.54 o 
   1  -7   4        0.19        1.74      1.10 o 
   2  -7   4      105.94      110.64      4.12 o 
   3  -7   4       24.06       34.28      8.74 o 
   4  -7   4        7.13        9.52      2.07 o 
   5  -7   4       12.21        9.42      2.59 o 
   6  -7   4       55.99       58.74      4.96 o 
   7  -7   4        7.30        9.00      2.69 o 
   8  -7   4       12.29       21.69      3.46 o 
  -8  -6   4       36.61       49.71      8.54 o 
  -7  -6   4       24.36       29.12      6.16 o 
  -6  -6   4       20.35       24.99      2.55 o 
  -5  -6   4       16.66       18.00      4.24 o 
  -4  -6   4       93.94       95.52      3.85 o 
  -3  -6   4       51.22       50.57      2.41 o 
  -2  -6   4        0.90        0.83      1.81 o 
  -1  -6   4       65.40       68.44      4.33 o 
   0  -6   4       30.86       30.33      2.20 o 
   1  -6   4        8.00        8.92      1.23 o 
   2  -6   4       89.63       80.24      2.87 o 
   3  -6   4      397.43      409.16     10.13 o 
   4  -6   4       64.05       65.23      2.70 o 
   5  -6   4        5.07        9.81      2.21 o 
   6  -6   4       33.91       35.03      3.29 o 
   7  -6   4      150.23      153.77      8.80 o 
   8  -6   4       17.75       20.79      3.16 o 
   9  -6   4        3.51        3.08      4.34 o 
  -8  -5   4       18.48       11.80      4.41 o 
  -7  -5   4        0.00        0.67      1.52 o 
  -6  -5   4       34.67       35.41      2.50 o 
  -5  -5   4       71.93       76.14      3.49 o 
  -4  -5   4      420.21      392.72     10.32 o 
  -3  -5   4       19.86       18.80      1.48 o 
  -2  -5   4        7.69        7.23      1.01 o 
  -1  -5   4       21.19       25.14      1.93 o 
   0  -5   4        7.49        9.77      1.48 o 
   1  -5   4       23.86       31.86      5.79 o 
   2  -5   4     1632.82     1641.36     32.09 o 
   3  -5   4       12.44       15.41      2.73 o 
   4  -5   4       54.78       55.61      2.12 o 
   5  -5   4      222.29      219.11     14.77 o 
   6  -5   4        1.39        5.32      2.52 o 
   7  -5   4       11.05       11.56      2.27 o 
   8  -5   4       22.70       21.48      3.41 o 
   9  -5   4       42.84       49.93      4.64 o 
  10  -5   4        1.82        2.73      2.52 o 
  -9  -4   4        5.06       14.71      3.50 o 
  -8  -4   4        0.81        0.07      1.49 o 
  -7  -4   4       41.22       39.82      3.28 o 
  -6  -4   4        1.04        5.73      2.50 o 
  -5  -4   4      259.22      261.95     16.17 o 
  -4  -4   4       84.53       86.58      9.12 o 
  -3  -4   4       38.97       35.76      3.31 o 
  -2  -4   4      208.05      225.63      5.21 o 
  -1  -4   4       53.92       57.66      1.99 o 
   0  -4   4      298.10      328.13     12.13 o 
   1  -4   4       75.42       63.02      1.93 o 
   2  -4   4      208.67      227.82      4.90 o 
   3  -4   4      292.56      285.79      5.89 o 
   4  -4   4      174.17      172.69     11.13 o 
   5  -4   4       57.76       62.45      3.45 o 
   6  -4   4      175.68      190.78     12.88 o 
   7  -4   4        5.35       11.69      2.72 o 
   8  -4   4      129.15      113.15      6.74 o 
   9  -4   4        1.24        2.52      1.98 o 
  10  -4   4       13.85       21.31      3.80 o 
  -9  -3   4        0.02        3.73      2.47 o 
  -8  -3   4        0.55        2.38      1.88 o 
  -7  -3   4        3.72        6.79      3.08 o 
  -6  -3   4      272.68      279.15     11.16 o 
  -5  -3   4      170.16      179.85      9.66 o 
  -4  -3   4        6.36        6.61      2.02 o 
  -3  -3   4      307.02      327.46     11.23 o 
  -2  -3   4      100.64       92.55      5.05 o 
  -1  -3   4        0.42        3.07      3.36 o 
   0  -3   4       28.33       25.13      1.10 o 
   1  -3   4       54.98       43.29      2.12 o 
   2  -3   4       83.60       53.57      2.19 o 
   3  -3   4     1125.21     1211.65     19.99 o 
   4  -3   4      151.55      159.11      2.95 o 
   5  -3   4      513.85      497.71     15.20 o 
   6  -3   4      105.58      101.73      5.06 o 
   7  -3   4     1467.45     1448.88     48.40 o 
   8  -3   4        4.37        7.43      2.32 o 
   9  -3   4       25.32       21.50      3.76 o 
  10  -3   4        8.74        8.56      2.89 o 
  -9  -2   4       12.09       17.39      3.46 o 
  -8  -2   4      100.88       93.50      8.68 o 
  -7  -2   4       11.67       11.06      1.62 o 
  -6  -2   4      187.86      187.35      5.92 o 
  -5  -2   4       29.14       26.57      1.65 o 
  -4  -2   4      332.90      335.33      7.28 o 
  -3  -2   4      844.90      935.80     17.11 o 
  -2  -2   4      253.89      277.93      4.98 o 
  -1  -2   4        5.17        9.99      1.13 o 
   0  -2   4     1471.62     1522.80     22.08 o 
   1  -2   4     1030.50     1090.30     24.69 o 
   2  -2   4      751.31      745.97     22.29 o 
   3  -2   4     1086.24     1170.02     16.71 o 
   4  -2   4      365.96      352.39     18.72 o 
   5  -2   4        0.33        3.20      2.66 o 
   6  -2   4      569.24      577.33     17.26 o 
   7  -2   4      379.44      351.36     12.77 o 
   8  -2   4      394.24      390.03     15.15 o 
   9  -2   4        0.40       -0.27      2.73 o 
  10  -2   4       19.44       21.41      4.01 o 
  11  -2   4        3.44        8.06      3.46 o 
  -9  -1   4       13.22       12.60      5.32 o 
  -8  -1   4       12.27       18.40      2.82 o 
  -7  -1   4      187.58      173.38      6.31 o 
  -6  -1   4       44.82       44.35      3.84 o 
  -5  -1   4      317.95      296.67      6.92 o 
  -4  -1   4      790.02      728.56     67.02 o 
  -3  -1   4      664.94      701.67     11.43 o 
  -2  -1   4      786.28      750.07     22.41 o 
  -1  -1   4     2578.25     2938.10     35.99 o 
   0  -1   4      976.06      876.15     10.73 o 
   1  -1   4       49.47       43.05      1.99 o 
   2  -1   4      373.83      401.97      5.72 o 
   3  -1   4      747.43      712.94      9.37 o 
   4  -1   4      590.08      647.70     15.64 o 
   5  -1   4      399.59      410.36     14.98 o 
   6  -1   4        4.19        9.97      3.29 o 
   7  -1   4      884.55      860.90     27.56 o 
   8  -1   4       59.15       55.56      4.33 o 
   9  -1   4       24.20       30.73      4.21 o 
  10  -1   4        3.70       11.49      3.29 o 
  11  -1   4        0.51        2.17      2.28 o 
  -9   0   4       45.15       49.85      7.00 o 
  -8   0   4      107.26      104.53      6.25 o 
  -7   0   4        1.43        3.39      1.36 o 
  -6   0   4      770.68      708.32     16.68 o 
  -5   0   4       48.84       48.29      1.98 o 
  -4   0   4       82.44       71.26      3.83 o 
  -3   0   4       11.20       10.07      1.02 o 
  -2   0   4      650.36      727.52     11.42 o 
  -1   0   4        2.81        3.54      1.47 o 
   0   0   4     4012.59     3880.19     90.40 o 
   1   0   4      502.21      497.30      6.73 o 
   2   0   4      623.06      554.90     10.42 o 
   3   0   4       22.60       22.55      0.72 o 
   4   0   4       60.47       50.09      2.57 o 
   5   0   4      153.98      146.67      5.89 o 
   6   0   4       42.74       45.07      2.77 o 
   7   0   4      125.92      121.91      5.58 o 
   8   0   4       21.09       17.39      3.29 o 
   9   0   4        4.59        6.48      5.88 o 
  10   0   4        5.43        8.49      5.04 o 
  11   0   4       30.65       33.43      4.68 o 
  -9   1   4       11.41       13.02      4.62 o 
  -8   1   4        8.32        7.38      2.31 o 
  -7   1   4       51.67       43.50      2.43 o 
  -6   1   4       37.80       33.63      2.14 o 
  -5   1   4      781.10      762.53     15.65 o 
  -4   1   4       11.08        7.26      0.72 o 
  -3   1   4      198.79      206.69      3.66 o 
  -2   1   4       17.72       18.47      0.61 o 
  -1   1   4      117.43       79.15      1.61 o 
   0   1   4      145.46      142.50      2.15 o 
   1   1   4     4126.45     3998.32     54.75 o 
   2   1   4       71.64       88.84      6.22 o 
   3   1   4      159.03      147.04      6.28 o 
   4   1   4        3.72        5.61      0.83 o 
   5   1   4     1014.76     1080.62     17.67 o 
   6   1   4      144.85      135.56      9.93 o 
   7   1   4        0.66       -0.16      1.51 o 
   8   1   4      147.63      143.63      7.07 o 
   9   1   4        0.12        2.28      1.97 o 
  10   1   4       43.49       52.70      8.40 o 
  11   1   4        2.00        2.35      2.59 o 
  -9   2   4        3.78       13.02      4.62 o 
  -8   2   4      128.97      120.38     16.73 o 
  -7   2   4       72.94       58.85      7.35 o 
  -6   2   4      385.90      390.82     10.37 o 
  -5   2   4       93.89       90.06      2.96 o 
  -4   2   4       13.61       18.01      1.10 o 
  -3   2   4      272.28      253.75      5.73 o 
  -2   2   4       73.28       81.60      2.81 o 
  -1   2   4      575.25      582.35      9.86 o 
   0   2   4      120.79      106.08      9.39 o 
   1   2   4      351.62      382.31      5.91 o 
   2   2   4     2185.84     2204.97     33.41 o 
   3   2   4      260.31      255.14      6.25 o 
   4   2   4      396.70      398.39     13.65 o 
   5   2   4       26.24       27.17      2.90 o 
   6   2   4        1.73        3.36      0.76 o 
   7   2   4      327.99      308.38      8.73 o 
   8   2   4        1.24        1.75      1.78 o 
   9   2   4       13.32       17.08      3.85 o 
  10   2   4       19.41       22.34      3.22 o 
  11   2   4       23.33       28.36      4.40 o 
  -9   3   4       26.02       34.02      6.44 o 
  -8   3   4        0.84        4.48      3.50 o 
  -7   3   4       32.67       27.60      3.21 o 
  -6   3   4       60.51       61.10      4.76 o 
  -5   3   4      117.63      121.17      4.84 o 
  -4   3   4        0.24        1.28      0.80 o 
  -3   3   4       38.01       36.94      2.44 o 
  -2   3   4       38.68       34.86      2.77 o 
  -1   3   4      722.14      713.88     31.96 o 
   0   3   4      170.89      193.40      6.23 o 
   1   3   4      864.63      900.65     27.44 o 
   2   3   4     2567.96     2684.43     43.19 o 
   3   3   4      185.66      190.87      6.23 o 
   4   3   4      344.40      344.35      8.66 o 
   5   3   4       99.84      102.92      3.01 o 
   6   3   4      618.16      610.84     13.30 o 
   7   3   4      260.50      258.22      7.01 o 
   8   3   4       85.99       76.12      7.31 o 
   9   3   4      115.64      107.97      6.47 o 
  10   3   4       41.17       37.85      4.40 o 
  11   3   4        8.54        5.72      2.97 o 
  -9   4   4        0.62       -0.98      3.22 o 
  -8   4   4       55.78       79.53     10.22 o 
  -7   4   4       59.85       58.35      3.43 o 
  -6   4   4        0.99        1.35      1.12 o 
  -5   4   4       79.70       81.18      3.07 o 
  -4   4   4      136.90      131.02      3.75 o 
  -3   4   4        1.98        5.28      1.59 o 
  -2   4   4        4.72        3.97      0.88 o 
  -1   4   4      153.15      154.19      3.40 o 
   0   4   4       69.81       67.02      3.03 o 
   1   4   4     1715.91     1812.01     28.93 o 
   2   4   4       52.22       53.40      1.57 o 
   3   4   4      250.28      245.41      4.92 o 
   4   4   4       46.40       50.53      2.61 o 
   5   4   4     2186.88     2258.79     62.09 o 
   6   4   4      135.54      127.61      6.29 o 
   7   4   4      459.74      455.03     12.03 o 
   8   4   4      166.89      147.84      5.12 o 
   9   4   4        0.38        1.24      2.10 o 
  10   4   4       41.39       46.71      5.28 o 
  -8   5   4       34.59       41.73      7.98 o 
  -7   5   4        6.94        7.64      1.80 o 
  -6   5   4       16.82       22.20      3.45 o 
  -5   5   4      147.63      145.80      5.21 o 
  -4   5   4        1.60        0.97      0.94 o 
  -3   5   4      217.23      210.74      7.32 o 
  -2   5   4       25.59       23.56      2.35 o 
  -1   5   4       92.58       90.06      4.48 o 
   0   5   4      571.33      557.60     10.05 o 
   1   5   4        7.04        3.92      0.53 o 
   2   5   4     1540.94     1527.36     45.30 o 
   3   5   4        4.15        5.06      1.09 o 
   4   5   4      705.57      699.62     15.96 o 
   5   5   4      331.17      321.97      7.85 o 
   6   5   4      375.42      383.21     10.17 o 
   7   5   4      414.70      404.20     15.63 o 
   8   5   4       16.44       21.22      3.15 o 
   9   5   4       24.91       39.06      7.42 o 
  10   5   4        2.63        0.00      3.78 o 
  -8   6   4        9.02       14.28      5.74 o 
  -7   6   4       34.53       43.59      4.61 o 
  -6   6   4       41.36       38.86      3.25 o 
  -5   6   4        0.31       -1.04      1.29 o 
  -4   6   4      312.87      298.68      8.80 o 
  -3   6   4       49.31       53.17      2.93 o 
  -2   6   4      144.72      155.16      6.67 o 
  -1   6   4      300.74      299.94      7.75 o 
   0   6   4       30.24       26.76      2.21 o 
   1   6   4      337.98      328.44     19.04 o 
   2   6   4       43.82       40.11      3.01 o 
   3   6   4      813.49      796.04     24.80 o 
   4   6   4      480.60      512.54     18.52 o 
   5   6   4      446.55      454.48     16.86 o 
   6   6   4      358.28      348.90     13.65 o 
   7   6   4       14.01       17.39      3.13 o 
   8   6   4       28.68       34.27      3.80 o 
   9   6   4        4.08       -1.54      3.64 o 
  -7   7   4       18.60       25.20      5.18 o 
  -6   7   4        0.46        1.53      1.91 o 
  -5   7   4       53.39       55.24      3.68 o 
  -4   7   4       64.62       64.15      6.03 o 
  -3   7   4        5.63        6.56      1.59 o 
  -2   7   4      102.21      100.84      3.67 o 
  -1   7   4       12.72       12.62      1.18 o 
   0   7   4      614.18      656.50     22.07 o 
   1   7   4      458.32      459.37     24.71 o 
   2   7   4      514.32      501.48     17.26 o 
   3   7   4      136.14      154.48      7.48 o 
   4   7   4       21.58       20.76      2.82 o 
   5   7   4      289.44      279.79     11.88 o 
   6   7   4      141.74      121.93      6.73 o 
   7   7   4      157.13      158.04      9.14 o 
   8   7   4        9.29       12.07      3.29 o 
   9   7   4       33.76       37.38      7.28 o 
  -6   8   4        0.70       -1.12      3.22 o 
  -5   8   4        9.16        9.92      2.15 o 
  -4   8   4        2.36        1.30      1.54 o 
  -3   8   4      203.27      197.45      6.94 o 
  -2   8   4        4.31        4.42      2.01 o 
  -1   8   4      490.53      481.64     17.66 o 
   0   8   4      129.98      131.92      6.98 o 
   1   8   4      428.83      435.66     17.51 o 
   2   8   4      270.93      269.59     20.09 o 
   3   8   4      105.11       99.14      6.21 o 
   4   8   4      133.89      131.94      7.52 o 
   5   8   4        6.16        8.25      6.58 o 
   6   8   4      130.83      126.62      7.57 o 
   7   8   4       15.90       17.11      5.32 o 
   8   8   4       60.87       54.27      7.98 o 
  -5   9   4        2.20        3.56      2.27 o 
  -4   9   4       42.26       47.45     10.22 o 
  -3   9   4       67.42       70.95      5.78 o 
  -2   9   4      198.78      213.86     10.58 o 
  -1   9   4       58.82       62.02      6.93 o 
   0   9   4      248.14      227.82     10.34 o 
   1   9   4      157.00      144.14      8.19 o 
   2   9   4        0.90        0.32      3.08 o 
   3   9   4       41.65       47.95      4.37 o 
   4   9   4        1.10        0.53      2.03 o 
   5   9   4       68.95       71.78      5.70 o 
   6   9   4        0.70       -0.28      3.43 o 
   7   9   4       25.60       24.43      4.54 o 
  -4  10   4        8.02       10.77      4.27 o 
  -3  10   4       47.59       38.38      6.86 o 
  -2  10   4       37.01       43.14      4.48 o 
  -1  10   4       66.80       62.52      5.14 o 
   0  10   4       19.43       21.77      3.59 o 
   1  10   4        2.43        3.80      2.45 o 
   2  10   4       63.46       60.88      5.46 o 
   3  10   4        0.29        1.49      3.01 o 
   4  10   4      124.15      135.88      9.08 o 
   5  10   4       32.86       42.40      5.35 o 
   6  10   4       21.36       27.13      4.75 o 
  -2  11   4        0.60        4.21      2.87 o 
  -1  11   4       17.66       17.57      3.87 o 
   0  11   4       13.75       15.07      3.60 o 
   1  11   4       43.07       42.77     10.15 o 
   2  11   4        2.12        3.59      4.90 o 
   3  11   4       66.62       64.36      7.21 o 
  -3 -10   5        0.00       -0.84      3.85 o 
  -2 -10   5       61.74       64.55      6.56 o 
  -1 -10   5        7.41        6.03      2.89 o 
   0 -10   5       41.44       39.37      5.04 o 
   1 -10   5        1.39        0.15      3.08 o 
   2 -10   5        6.90       11.72      2.98 o 
   3 -10   5       23.90       32.37      4.40 o 
   4 -10   5        0.02       -1.96      3.64 o 
  -4  -9   5       11.19       13.41      3.12 o 
  -3  -9   5      107.94       98.06      7.91 o 
  -2  -9   5       10.52       15.42      4.34 o 
  -1  -9   5       96.97       90.61      6.28 o 
   0  -9   5       15.35       12.97      3.31 o 
   1  -9   5       19.94       18.84      2.89 o 
   2  -9   5        1.81        3.06      2.55 o 
   3  -9   5        2.25        5.88      3.22 o 
   4  -9   5       86.18       96.05      9.38 o 
   5  -9   5        1.95        6.44      3.78 o 
   6  -9   5       72.18       93.81     10.50 o 
  -6  -8   5       21.24       29.40      5.88 o 
  -5  -8   5        9.74       11.06      6.79 o 
  -4  -8   5      165.12      154.51     14.42 o 
  -3  -8   5       16.20       22.76      7.21 o 
  -2  -8   5       86.70       90.08      5.69 o 
  -1  -8   5        2.20        1.96      1.78 o 
   0  -8   5       60.18       57.76      5.05 o 
   1  -8   5       49.90       55.51      4.70 o 
   2  -8   5      221.29      198.08      7.13 o 
   3  -8   5      289.98      292.10     12.22 o 
   4  -8   5        0.87        3.09      1.52 o 
   5  -8   5       19.63       21.08      3.11 o 
   6  -8   5        0.50        3.71      2.28 o 
   7  -8   5       19.54       17.79      6.79 o 
  -7  -7   5        1.04        0.00      3.36 o 
  -6  -7   5        8.82        0.28      3.36 o 
  -5  -7   5        0.06       -2.47      2.47 o 
  -4  -7   5       87.53       91.02      6.54 o 
  -3  -7   5       58.95       50.75      2.85 o 
  -2  -7   5        0.01       -0.13      0.97 o 
  -1  -7   5       79.74       72.21      5.03 o 
   0  -7   5      213.41      205.83     10.23 o 
   1  -7   5       41.10       39.10      2.42 o 
   2  -7   5      229.93      229.33      7.04 o 
   3  -7   5        1.39        1.90      1.26 o 
   4  -7   5      136.63      130.21      6.32 o 
   5  -7   5       12.75       14.33      4.13 o 
   6  -7   5        0.12        1.28      1.65 o 
   7  -7   5        0.39       -2.03      2.03 o 
   8  -7   5        0.22       -0.59      2.15 o 
  -7  -6   5       10.15       14.14      4.20 o 
  -6  -6   5       40.94       39.29      6.86 o 
  -5  -6   5       16.11       15.17      2.15 o 
  -4  -6   5       18.16       19.17      3.23 o 
  -3  -6   5       35.48       33.01      2.19 o 
  -2  -6   5       18.09       20.43      2.91 o 
  -1  -6   5      381.81      361.77      9.36 o 
   0  -6   5      145.49      137.63      4.49 o 
   1  -6   5      912.57      910.35     31.79 o 
   2  -6   5      150.12      145.78      4.58 o 
   3  -6   5      574.39      541.37     14.34 o 
   4  -6   5        4.08        6.58      1.72 o 
   5  -6   5      143.02      128.37      7.84 o 
   6  -6   5       60.10       69.28      4.62 o 
   7  -6   5       16.80       21.20      5.74 o 
   8  -6   5       87.46       82.41      7.14 o 
   9  -6   5        1.98        0.84      2.24 o 
  -8  -5   5        0.05       -0.98      3.36 o 
  -7  -5   5        0.52        3.15      1.98 o 
  -6  -5   5       69.06       59.73      7.18 o 
  -5  -5   5        5.28        7.63      3.55 o 
  -4  -5   5       12.07       13.30      1.73 o 
  -3  -5   5      148.03      146.94      7.44 o 
  -2  -5   5      328.63      336.84      9.63 o 
  -1  -5   5       49.77       52.35      2.47 o 
   0  -5   5      338.83      314.98      7.61 o 
   1  -5   5       55.17       59.50      2.50 o 
   2  -5   5      332.75      326.71      7.74 o 
   3  -5   5      234.04      237.06      8.07 o 
   4  -5   5       57.85       52.65      2.24 o 
   5  -5   5      149.21      142.18      6.29 o 
   6  -5   5      119.32      112.74      5.64 o 
   7  -5   5       87.90       93.62      5.49 o 
   8  -5   5        2.62        1.51      5.39 o 
   9  -5   5        1.24        4.44      2.92 o 
  10  -5   5        0.55        8.57      6.02 o 
  -8  -4   5        8.24       12.19      3.25 o 
  -7  -4   5        1.83       -0.71      1.68 o 
  -6  -4   5       70.35       75.00      6.16 o 
  -5  -4   5      162.35      174.92     11.44 o 
  -4  -4   5      191.69      204.77      6.55 o 
  -3  -4   5      556.42      475.86     55.13 o 
  -2  -4   5       64.59       55.55      2.87 o 
  -1  -4   5      115.37      110.26      3.22 o 
   0  -4   5      225.70      234.84      8.67 o 
   1  -4   5      191.26      185.10      4.73 o 
   2  -4   5      685.15      695.42     13.81 o 
   3  -4   5      153.06      156.23      4.13 o 
   4  -4   5      787.08      780.51     14.94 o 
   5  -4   5      284.04      273.40      9.83 o 
   6  -4   5      120.70      115.56      5.90 o 
   7  -4   5       10.56       12.18      3.57 o 
   8  -4   5      116.01      116.93     19.39 o 
   9  -4   5        1.57        3.00      2.52 o 
  10  -4   5        8.72       13.16      3.64 o 
  -9  -3   5        4.54        8.96      5.04 o 
  -8  -3   5        0.00        7.60      4.76 o 
  -7  -3   5        3.72        5.14      2.09 o 
  -6  -3   5      177.58      173.52      7.43 o 
  -5  -3   5        5.37        8.11      1.48 o 
  -4  -3   5      554.06      553.84     34.07 o 
  -3  -3   5      296.78      281.87      9.05 o 
  -2  -3   5      172.99      153.69      3.62 o 
  -1  -3   5        0.02        2.71      1.76 o 
   0  -3   5      142.76      161.01      3.50 o 
   1  -3   5      815.90      828.51     19.47 o 
   2  -3   5      124.31      145.28      5.23 o 
   3  -3   5     1595.50     1669.95     30.09 o 
   4  -3   5      355.81      349.49      8.28 o 
   5  -3   5      579.44      571.89     17.03 o 
   6  -3   5       84.43       75.25      4.06 o 
   7  -3   5       12.44       16.74      5.11 o 
   8  -3   5       40.37       37.16      3.85 o 
   9  -3   5       41.81       41.17      3.91 o 
  10  -3   5        1.41        3.50      2.23 o 
  -9  -2   5        1.92        7.28      3.64 o 
  -8  -2   5       40.54       37.42      4.00 o 
  -7  -2   5       62.86       60.92      4.16 o 
  -6  -2   5        1.04        1.84      2.17 o 
  -5  -2   5      671.98      671.15     19.30 o 
  -4  -2   5      118.54      124.25      4.41 o 
  -3  -2   5      550.25      510.37      9.71 o 
  -2  -2   5      216.17      213.41      5.15 o 
  -1  -2   5      430.98      423.32     12.36 o 
   0  -2   5     1334.68     1334.95     20.88 o 
   1  -2   5      363.73      419.44      7.17 o 
   2  -2   5     1185.56     1133.83     32.69 o 
   3  -2   5      398.20      446.16      7.57 o 
   4  -2   5      127.92      112.24      7.31 o 
   5  -2   5       12.29       10.69      1.68 o 
   6  -2   5        1.63       -0.93      1.48 o 
   7  -2   5        5.14        2.59      1.68 o 
   8  -2   5      178.02      150.57     10.64 o 
   9  -2   5       35.92       29.68      3.41 o 
  10  -2   5       17.86       14.65      2.91 o 
  11  -2   5        0.98        0.71      2.27 o 
  -9  -1   5       11.51       13.16      4.34 o 
  -8  -1   5       18.93       20.05      3.36 o 
  -7  -1   5        4.47        2.02      1.67 o 
  -6  -1   5      116.97      122.53      5.79 o 
  -5  -1   5        3.68        5.43      0.96 o 
  -4  -1   5      291.37      272.97      5.62 o 
  -3  -1   5      178.59      182.42      3.38 o 
  -2  -1   5      172.59      154.41      4.25 o 
  -1  -1   5     3444.51     3475.31     55.33 o 
   0  -1   5      885.61      872.92     11.64 o 
   1  -1   5     3752.63     3823.43     57.78 o 
   2  -1   5       40.60       36.96      2.17 o 
   3  -1   5        1.66        0.82      0.45 o 
   4  -1   5        0.62        0.67      0.44 o 
   5  -1   5        0.91       -0.57      1.11 o 
   6  -1   5       74.49       73.75      4.90 o 
   7  -1   5      324.46      333.54     13.20 o 
   8  -1   5      192.66      183.33      8.50 o 
   9  -1   5      411.87      400.70     17.99 o 
  10  -1   5        9.16       16.19      3.56 o 
  11  -1   5        5.36        1.42      4.27 o 
  -9   0   5       24.77       45.51      8.68 o 
  -8   0   5        4.91        2.44      2.03 o 
  -7   0   5        0.18       -1.40      1.48 o 
  -6   0   5       30.72       32.57      2.87 o 
  -5   0   5        7.86        7.73      1.94 o 
  -4   0   5      542.61      507.63     23.94 o 
  -3   0   5      385.63      381.59     21.94 o 
  -2   0   5      659.93      721.85     22.40 o 
  -1   0   5      297.23      316.50     13.72 o 
   0   0   5     1930.38     1951.94     35.30 o 
   1   0   5      155.72      175.50      9.55 o 
   2   0   5     1039.33      915.57     79.80 o 
   3   0   5       42.03       52.29      1.46 o 
   4   0   5      434.09      450.64      7.84 o 
   5   0   5        6.88        6.94      1.50 o 
   6   0   5      426.83      437.64     13.47 o 
   7   0   5        2.66        1.21      1.57 o 
   8   0   5      310.50      320.33     12.66 o 
   9   0   5       33.70       38.48      4.55 o 
  10   0   5      103.22      105.36     11.41 o 
  11   0   5        1.02       -1.22      2.35 o 
  -9   1   5        3.66        2.38      4.34 o 
  -8   1   5       52.44       55.18      7.70 o 
  -7   1   5        2.18        0.35      1.65 o 
  -6   1   5        5.64        9.76      3.43 o 
  -5   1   5      334.19      316.51     14.93 o 
  -4   1   5        5.89        7.72      1.94 o 
  -3   1   5      326.56      322.00     11.30 o 
  -2   1   5      147.58      153.16      4.76 o 
  -1   1   5     4904.40     4729.05     64.53 o 
   0   1   5      194.42      258.57      4.53 o 
   1   1   5     1765.16     1855.47     27.88 o 
   2   1   5      189.33      223.66      6.12 o 
   3   1   5        0.69       -0.25      0.53 o 
   4   1   5        6.51        4.83      1.20 o 
   5   1   5        9.43       10.42      1.48 o 
   6   1   5      190.38      192.85     10.68 o 
   7   1   5       48.46       57.89      3.41 o 
   8   1   5        0.19       -0.72      1.57 o 
   9   1   5       80.68       83.01      5.42 o 
  10   1   5        5.86        2.35      2.17 o 
  11   1   5       45.03       39.71      5.14 o 
  -9   2   5        3.06        4.90      3.92 o 
  -8   2   5       25.95       18.06      3.18 o 
  -7   2   5        0.01        0.00      1.53 o 
  -6   2   5      208.71      196.18      9.67 o 
  -5   2   5       15.62       13.50      1.24 o 
  -4   2   5      521.35      490.19      9.84 o 
  -3   2   5       48.75       41.44      4.13 o 
  -2   2   5      156.86      151.82      7.55 o 
  -1   2   5       37.25       45.40      2.96 o 
   0   2   5        5.14        4.81      0.74 o 
   1   2   5       44.18       66.11      3.60 o 
   2   2   5        0.19        3.16      1.83 o 
   3   2   5      399.38      508.03     23.03 o 
   4   2   5      133.42      162.57      3.78 o 
   5   2   5      123.06      109.06      5.08 o 
   6   2   5       18.44       21.06      1.24 o 
   7   2   5       32.22       30.25      3.13 o 
   8   2   5       13.33       15.49      4.69 o 
   9   2   5      261.28      234.19     10.60 o 
  10   2   5       38.11       30.01      3.63 o 
  11   2   5       47.47       45.48      6.02 o 
  -9   3   5       12.30       28.28      7.28 o 
  -8   3   5        7.15        5.02      2.10 o 
  -7   3   5       51.56       55.53      4.71 o 
  -6   3   5       38.42       44.00      2.40 o 
  -5   3   5       72.07       73.89      3.89 o 
  -4   3   5        0.36       -0.31      0.73 o 
  -3   3   5      344.03      357.51     10.04 o 
  -2   3   5       30.37       32.34      1.47 o 
  -1   3   5       17.30       16.68      1.06 o 
   0   3   5      306.63      292.94     20.37 o 
   1   3   5      260.48      269.20      5.16 o 
   2   3   5       15.63        8.06      1.50 o 
   3   3   5       96.35      101.29     10.05 o 
   4   3   5      260.43      248.53      6.86 o 
   5   3   5       47.51       50.05      2.02 o 
   6   3   5        0.17        1.75      0.97 o 
   7   3   5        3.13        5.06      1.11 o 
   8   3   5      151.24      151.37      7.41 o 
   9   3   5        8.61        9.79      2.62 o 
  10   3   5       70.17       70.55      5.84 o 
  11   3   5        0.45        1.95      2.52 o 
  -8   4   5       27.79       27.44      5.88 o 
  -7   4   5       38.93       51.50      4.45 o 
  -6   4   5      105.58      107.66      4.39 o 
  -5   4   5       63.85       56.67      2.72 o 
  -4   4   5       87.01       91.17      3.76 o 
  -3   4   5       15.12       13.44      2.66 o 
  -2   4   5      138.97      148.20      3.93 o 
  -1   4   5      650.42      629.84     33.15 o 
   0   4   5      585.47      616.23     46.28 o 
   1   4   5       25.11       20.86      2.81 o 
   2   4   5      113.84      113.24      5.80 o 
   3   4   5       56.34       47.57      1.96 o 
   4   4   5       29.30       36.89      2.29 o 
   5   4   5        0.18        1.35      2.03 o 
   6   4   5       25.81       25.20      2.11 o 
   7   4   5      450.51      430.54     11.51 o 
   8   4   5       21.99       20.23      1.94 o 
   9   4   5      109.02       99.80      7.21 o 
  10   4   5       12.63       23.09      4.10 o 
  -8   5   5       10.73       16.24      5.18 o 
  -7   5   5       68.08       76.51      8.33 o 
  -6   5   5       17.89       14.67      2.02 o 
  -5   5   5       17.10       18.04      1.93 o 
  -4   5   5       38.52       41.81      3.54 o 
  -3   5   5       37.72       41.93      2.76 o 
  -2   5   5       94.50       93.78      6.10 o 
  -1   5   5        0.22       -0.15      0.69 o 
   0   5   5      907.92      867.48     28.43 o 
   1   5   5       62.93       63.02      4.85 o 
   2   5   5      196.80      175.73      3.96 o 
   3   5   5       24.82       23.40      1.56 o 
   4   5   5      213.75      216.73      6.50 o 
   5   5   5       11.32       15.25      1.48 o 
   6   5   5      346.88      351.25      9.25 o 
   7   5   5        8.20        6.34      1.89 o 
   8   5   5       21.40       27.85      2.46 o 
   9   5   5        2.01        0.28      2.80 o 
  10   5   5        3.41        8.82      4.34 o 
  -7   6   5        0.71       -1.96      3.92 o 
  -6   6   5        3.99        6.70      1.80 o 
  -5   6   5       17.09       14.79      1.83 o 
  -4   6   5        0.08       -1.26      1.48 o 
  -3   6   5      261.41      249.85      6.82 o 
  -2   6   5       11.30       13.15      2.01 o 
  -1   6   5      612.85      586.13     13.52 o 
   0   6   5       77.69       73.09      3.47 o 
   1   6   5       38.33       36.63      3.31 o 
   2   6   5        0.05        5.90      5.46 o 
   3   6   5       52.56       55.69      6.37 o 
   4   6   5       46.28       45.58      3.75 o 
   5   6   5      209.32      223.81      9.11 o 
   6   6   5        0.84       -1.75      2.12 o 
   7   6   5      151.53      152.00      7.73 o 
   8   6   5       22.87       22.11      3.16 o 
   9   6   5       14.92       15.82      5.18 o 
  -7   7   5        0.35        0.70      2.94 o 
  -6   7   5       43.51       47.99      7.28 o 
  -5   7   5        0.56        1.36      1.50 o 
  -4   7   5       50.10       51.42      3.59 o 
  -3   7   5       52.70       56.21      3.07 o 
  -2   7   5      375.91      366.16      9.70 o 
  -1   7   5      127.40      116.57      7.74 o 
   0   7   5      233.04      215.29      8.46 o 
   1   7   5        0.29       -1.71      2.38 o 
   2   7   5        5.09        8.41      2.17 o 
   3   7   5        6.79        7.80      2.03 o 
   4   7   5      155.45      149.03      8.75 o 
   5   7   5       94.81       96.23      5.75 o 
   6   7   5        0.46        0.46      2.05 o 
   7   7   5        0.02        2.33      1.99 o 
   8   7   5       14.34       23.42      4.34 o 
   9   7   5       39.29       32.34      7.14 o 
  -5   8   5       25.56       26.33      2.88 o 
  -4   8   5        3.33        4.86      1.71 o 
  -3   8   5      152.34      164.60      8.91 o 
  -2   8   5        1.57        2.18      3.15 o 
  -1   8   5       11.02       10.45      2.49 o 
   0   8   5        5.63        4.55      2.09 o 
   1   8   5        4.26        1.11      2.31 o 
   2   8   5        2.56        2.38      1.75 o 
   3   8   5        3.31        3.20      2.24 o 
   4   8   5       98.05      104.07      6.85 o 
   5   8   5       14.03       14.39      3.78 o 
   6   8   5       26.76       40.30     10.36 o 
   7   8   5        4.35        9.05      3.34 o 
   8   8   5       52.32       51.28     10.50 o 
  -5   9   5        0.32        2.38      2.94 o 
  -4   9   5       11.87       17.35      3.26 o 
  -3   9   5        0.91        0.96      2.80 o 
  -2   9   5       13.79       15.54      3.46 o 
  -1   9   5       58.62       62.56      5.16 o 
   0   9   5        9.99       19.57      2.92 o 
   1   9   5        0.14        1.00      3.01 o 
   2   9   5        0.19        2.56      2.23 o 
   3   9   5        9.46       14.08      2.69 o 
   4   9   5       24.01       28.63      4.30 o 
   5   9   5       36.68       44.17      4.92 o 
   6   9   5        0.11        5.01      3.01 o 
   7   9   5      122.26      115.51      8.40 o 
  -3  10   5       11.53       10.11      2.94 o 
  -2  10   5       53.41       56.36      5.05 o 
  -1  10   5       20.93       19.89      3.63 o 
   0  10   5       12.42       14.69      3.11 o 
   1  10   5        0.54        2.42      2.65 o 
   2  10   5       16.44       17.20      3.93 o 
   3  10   5        2.04        4.95      2.49 o 
   4  10   5       43.05       47.74      7.00 o 
   5  10   5        0.85        2.02      2.35 o 
  -1  11   5       54.20       46.33      5.34 o 
   0  11   5        9.10       14.92      3.55 o 
   1  11   5        5.06        9.74      3.46 o 
   2  11   5        1.86        9.23      5.46 o 
   3  11   5       77.83       78.39      6.85 o 
  -2 -10   6       14.31       19.97      4.75 o 
  -1 -10   6        3.71        2.85      2.52 o 
   0 -10   6        0.51        2.45      2.92 o 
   1 -10   6       37.35       37.73      4.89 o 
   2 -10   6        2.90       -1.24      2.59 o 
   3 -10   6        7.58       16.66      5.46 o 
   4 -10   6       23.92       19.46      5.74 o 
  -4  -9   6        0.14        2.52      3.36 o 
  -3  -9   6       18.67       16.76      4.01 o 
  -2  -9   6       21.23       17.95      3.65 o 
  -1  -9   6       32.40       26.91      3.71 o 
   0  -9   6       59.68       63.47      5.48 o 
   1  -9   6        7.00       10.56      4.62 o 
   2  -9   6       21.48       20.60      5.67 o 
   3  -9   6       48.06       39.07      4.83 o 
   4  -9   6        7.01        2.10      3.92 o 
   5  -9   6       16.63       15.68      4.90 o 
   6  -9   6       30.30       34.58      6.58 o 
  -5  -8   6        0.64       -0.28      3.50 o 
  -4  -8   6        0.05       -0.70      2.80 o 
  -3  -8   6       81.37       73.55      7.91 o 
  -2  -8   6        5.96        3.02      2.35 o 
  -1  -8   6       49.75       46.92      4.20 o 
   0  -8   6        5.00        4.55      1.98 o 
   1  -8   6      161.06      158.58      8.63 o 
   2  -8   6       98.77       92.58      4.94 o 
   3  -8   6        0.03       -0.07      2.00 o 
   4  -8   6       59.76       57.68      3.55 o 
   5  -8   6       52.70       58.03      4.82 o 
   6  -8   6        4.15        9.67      2.82 o 
   7  -8   6       54.28       65.34      6.05 o 
  -6  -7   6        9.39        8.12      4.90 o 
  -5  -7   6        1.76        6.02      4.20 o 
  -4  -7   6       37.39       29.57      3.66 o 
  -3  -7   6        5.85        4.30      2.00 o 
  -2  -7   6      139.33      129.50      5.16 o 
  -1  -7   6       71.08       56.90      2.96 o 
   0  -7   6        5.91        8.12      1.72 o 
   1  -7   6      477.87      466.22     13.81 o 
   2  -7   6       11.38       12.17      1.89 o 
   3  -7   6       41.96       39.55      2.69 o 
   4  -7   6        1.57        1.16      2.10 o 
   5  -7   6        0.18       -0.55      3.29 o 
   6  -7   6       35.62       37.42      4.11 o 
   7  -7   6        1.91        0.40      1.82 o 
   8  -7   6      116.65      120.21      9.23 o 
  -7  -6   6        0.27        1.96      2.94 o 
  -6  -6   6       43.00       37.53      9.80 o 
  -5  -6   6       50.36       46.14      3.57 o 
  -4  -6   6        7.20        9.60      1.80 o 
  -3  -6   6      106.09      102.98      5.69 o 
  -2  -6   6      259.92      246.68      7.46 o 
  -1  -6   6        0.24        0.18      1.01 o 
   0  -6   6      124.83      118.10      4.35 o 
   1  -6   6       34.27       43.80      3.41 o 
   2  -6   6        6.19        6.99      1.36 o 
   3  -6   6        0.83        0.61      1.19 o 
   4  -6   6       16.60       15.68      1.77 o 
   5  -6   6        8.05       11.14      5.25 o 
   6  -6   6        1.64        1.97      2.52 o 
   7  -6   6       28.91       32.36      3.46 o 
   8  -6   6        3.58        4.31      2.59 o 
   9  -6   6       17.05       15.82      3.41 o 
  -7  -5   6        0.54        1.38      2.18 o 
  -6  -5   6        1.51        0.36      1.88 o 
  -5  -5   6        0.01        2.11      1.53 o 
  -4  -5   6       31.25       32.58      3.29 o 
  -3  -5   6        0.34       -1.38      1.38 o 
  -2  -5   6       49.85       38.86      4.70 o 
  -1  -5   6      344.07      344.77      8.99 o 
   0  -5   6       14.23       13.09      1.53 o 
   1  -5   6        0.11        2.48      1.23 o 
   2  -5   6      185.77      175.95      5.38 o 
   3  -5   6        8.17       10.78      1.24 o 
   4  -5   6      143.33      144.44      4.24 o 
   5  -5   6        9.77       13.35      2.59 o 
   6  -5   6       92.37       89.33      7.49 o 
   7  -5   6       61.16       62.00      5.10 o 
   8  -5   6        0.57       -0.69      2.87 o 
   9  -5   6       37.50       34.65      4.31 o 
  -8  -4   6        7.87        6.84      4.41 o 
  -7  -4   6       21.47       25.16      3.79 o 
  -6  -4   6        2.72        0.39      1.63 o 
  -5  -4   6      190.99      198.24      8.71 o 
  -4  -4   6       25.61       28.59      1.98 o 
  -3  -4   6        2.37        1.00      1.19 o 
  -2  -4   6       26.99       27.89      1.73 o 
  -1  -4   6       24.51       33.13      4.13 o 
   0  -4   6      363.29      366.15      8.55 o 
   1  -4   6      157.92      166.02      4.34 o 
   2  -4   6      215.37      215.34      5.86 o 
   3  -4   6      142.06      137.16      5.00 o 
   4  -4   6       69.82       70.88      3.72 o 
   5  -4   6      163.41      171.52      7.63 o 
   6  -4   6       15.45       14.63      2.27 o 
   7  -4   6       19.25       18.45      3.50 o 
   8  -4   6       26.08       40.31      6.37 o 
   9  -4   6       32.82       39.49      4.95 o 
  10  -4   6        2.51        4.62      2.52 o 
  -8  -3   6       11.11       10.43      2.67 o 
  -7  -3   6       24.78       21.99      2.92 o 
  -6  -3   6       13.99       20.48      2.72 o 
  -5  -3   6       17.53       18.16      2.59 o 
  -4  -3   6       13.72       14.72      1.46 o 
  -3  -3   6      175.94      172.49      4.66 o 
  -2  -3   6        6.82        9.32      1.27 o 
  -1  -3   6       64.17       63.86      2.01 o 
   0  -3   6        0.07        0.40      0.68 o 
   1  -3   6      432.52      428.55      8.92 o 
   2  -3   6      811.91      853.76     16.29 o 
   3  -3   6      134.41      145.21      5.44 o 
   4  -3   6      228.36      217.14      9.74 o 
   5  -3   6       44.47       44.96      5.04 o 
   6  -3   6        6.88        8.32      1.87 o 
   7  -3   6      113.08       99.67      5.74 o 
   8  -3   6        1.79        1.61      1.89 o 
   9  -3   6       64.69       58.98      4.90 o 
  10  -3   6        1.83        4.22      2.59 o 
  -8  -2   6        1.97        0.23      1.73 o 
  -7  -2   6       24.98       27.43      3.71 o 
  -6  -2   6       10.98       11.70      2.23 o 
  -5  -2   6       87.37       85.44      5.14 o 
  -4  -2   6      295.33      269.65     13.72 o 
  -3  -2   6      136.34      135.61      7.34 o 
  -2  -2   6      169.80      154.64      3.68 o 
  -1  -2   6        0.32        0.68      0.60 o 
   0  -2   6     1325.83     1240.43     20.48 o 
   1  -2   6        0.72       -0.02      0.53 o 
   2  -2   6        2.53        3.63      1.22 o 
   3  -2   6      176.85      173.38      4.03 o 
   4  -2   6       40.32       43.37      2.34 o 
   5  -2   6       25.25       25.00      3.29 o 
   6  -2   6      216.65      215.89      8.21 o 
   7  -2   6       13.06       13.67      2.33 o 
   8  -2   6        2.35        2.80      1.88 o 
   9  -2   6       19.17       13.31      2.77 o 
  10  -2   6       16.66       21.77      3.65 o 
  11  -2   6        0.44       -3.03      3.03 o 
  -8  -1   6        3.43       -0.66      2.03 o 
  -7  -1   6       33.77       34.21      6.16 o 
  -6  -1   6       33.83       34.30      3.46 o 
  -5  -1   6      215.05      207.55      8.46 o 
  -4  -1   6      104.54      100.72      9.87 o 
  -3  -1   6      168.79      152.52      6.65 o 
  -2  -1   6       12.13       11.84      2.31 o 
  -1  -1   6      787.62      731.52      8.33 o 
   0  -1   6      106.67      115.20      3.77 o 
   1  -1   6      118.43      117.71      2.50 o 
   2  -1   6        2.79        3.40      1.20 o 
   3  -1   6       11.48       10.98      0.81 o 
   4  -1   6       16.77       15.85      2.05 o 
   5  -1   6       92.00       88.03      7.42 o 
   6  -1   6      638.43      650.11     21.03 o 
   7  -1   6      257.67      255.87     12.32 o 
   8  -1   6       50.68       52.85      4.11 o 
   9  -1   6       10.01       18.86      3.33 o 
  10  -1   6       19.91       17.36      3.29 o 
  11  -1   6        0.03       -0.56      2.94 o 
  -8   0   6        0.37       -0.51      1.93 o 
  -7   0   6       40.01       46.16      3.85 o 
  -6   0   6       73.52       71.47      5.04 o 
  -5   0   6       19.14       22.86      6.65 o 
  -4   0   6      345.34      333.88     11.44 o 
  -3   0   6       50.00       49.67      3.01 o 
  -2   0   6        0.34       -0.05      0.98 o 
  -1   0   6      326.37      309.07     10.85 o 
   0   0   6      678.36      673.02     13.28 o 
   1   0   6      405.85      402.91      9.42 o 
   2   0   6       89.65      106.72      2.45 o 
   3   0   6       37.49       37.14      1.87 o 
   4   0   6       41.78       53.09      1.59 o 
   5   0   6       48.10       38.82      2.65 o 
   6   0   6       73.55       75.10      3.96 o 
   7   0   6       17.95       20.83      4.06 o 
   8   0   6        0.23        3.87      4.27 o 
   9   0   6      101.72      113.90      8.47 o 
  10   0   6        0.96       -1.42      2.05 o 
  11   0   6       21.69       19.80      3.94 o 
  -8   1   6       17.85       20.42      4.62 o 
  -7   1   6       20.01       20.26      2.72 o 
  -6   1   6       21.80       24.41      2.72 o 
  -5   1   6       12.35       15.32      4.97 o 
  -4   1   6        0.01       -1.28      1.28 o 
  -3   1   6       66.51       72.89      4.55 o 
  -2   1   6      204.63      196.49      6.30 o 
  -1   1   6      344.35      294.09      7.77 o 
   0   1   6      354.66      385.92     10.83 o 
   1   1   6     1280.32     1273.37     20.28 o 
   2   1   6       82.69       88.31      3.55 o 
   3   1   6       31.67       40.52      1.93 o 
   4   1   6       78.96       91.27      4.78 o 
   5   1   6       31.02       38.00      2.00 o 
   6   1   6       67.25       68.36      5.60 o 
   7   1   6        9.08       10.52      1.97 o 
   8   1   6      206.59      204.87      9.60 o 
   9   1   6       20.75       14.69      2.99 o 
  10   1   6       79.69       88.55      7.35 o 
  11   1   6       77.59       66.27      6.42 o 
  -8   2   6        3.68        8.41      3.99 o 
  -7   2   6        1.70        5.18      3.36 o 
  -6   2   6      157.74      147.08      8.40 o 
  -5   2   6      243.65      259.79     10.52 o 
  -4   2   6      159.39      158.26      6.88 o 
  -3   2   6       82.98       68.83      4.93 o 
  -2   2   6       77.09       60.20      4.36 o 
  -1   2   6       89.90       81.20      1.84 o 
   0   2   6      603.18      601.38     10.04 o 
   1   2   6       76.86       85.21      4.97 o 
   2   2   6      175.23      163.97      3.91 o 
   3   2   6      227.51      225.55     18.05 o 
   4   2   6      271.74      271.99      5.87 o 
   5   2   6      265.78      285.43      6.52 o 
   6   2   6        2.54        3.88      0.84 o 
   7   2   6      531.18      524.64     11.97 o 
   8   2   6        0.21        0.20      1.53 o 
   9   2   6       17.76       19.66      3.32 o 
  10   2   6       69.56       56.22      4.94 o 
  11   2   6       18.55       24.80      4.27 o 
  -8   3   6        6.09        6.58      4.62 o 
  -7   3   6       36.27       37.96      3.66 o 
  -6   3   6        4.20        3.02      1.88 o 
  -5   3   6        0.37        1.72      1.65 o 
  -4   3   6      296.33      265.43     14.23 o 
  -3   3   6        5.98        6.30      1.35 o 
  -2   3   6      127.96      125.64      4.48 o 
  -1   3   6      151.29      158.87      4.34 o 
   0   3   6      674.59      668.88     12.24 o 
   1   3   6      753.25      799.74     43.92 o 
   2   3   6        3.94        5.30      1.09 o 
   3   3   6      574.87      604.05     12.46 o 
   4   3   6       87.97       96.27      3.18 o 
   5   3   6        6.08        7.27      1.12 o 
   6   3   6      537.99      535.11     12.53 o 
   7   3   6       21.69       23.64      2.01 o 
   8   3   6        0.10       -1.38      2.24 o 
   9   3   6       16.18       19.77      4.62 o 
  10   3   6        9.12       12.85      3.46 o 
  -8   4   6        0.98       -2.52      3.50 o 
  -7   4   6        0.70        2.10      6.30 o 
  -6   4   6       30.88       32.95      3.79 o 
  -5   4   6       80.00       68.06      4.20 o 
  -4   4   6      114.27      115.16      4.01 o 
  -3   4   6      230.18      207.99     10.35 o 
  -2   4   6      322.68      326.17     11.50 o 
  -1   4   6      378.17      330.40      7.22 o 
   0   4   6        2.08        6.93      2.26 o 
   1   4   6      801.97      711.93     44.34 o 
   2   4   6      154.29      168.14      5.84 o 
   3   4   6      217.55      231.51     10.36 o 
   4   4   6       46.47       55.52      3.04 o 
   5   4   6      543.09      524.77     11.77 o 
   6   4   6        4.21        6.02      1.91 o 
   7   4   6      144.96      135.53      4.90 o 
   8   4   6        0.51        1.30      1.15 o 
   9   4   6        6.40        5.91      2.45 o 
  10   4   6       13.24        9.63      5.32 o 
  -7   5   6        1.07       -1.94      2.52 o 
  -6   5   6       68.90       66.17      8.33 o 
  -5   5   6        1.79        3.71      2.87 o 
  -4   5   6        2.22        3.02      1.60 o 
  -3   5   6       19.60       18.79      1.66 o 
  -2   5   6      429.93      420.30     10.16 o 
  -1   5   6       13.40       17.67      1.46 o 
   0   5   6        0.79        1.61      1.24 o 
   1   5   6       18.92       18.59      1.86 o 
   2   5   6      285.06      296.87      7.13 o 
   3   5   6        0.33        1.30      1.24 o 
   4   5   6      341.16      346.05      8.38 o 
   5   5   6      296.56      285.44      8.67 o 
   6   5   6       35.28       37.34      2.23 o 
   7   5   6        7.28        6.26      1.45 o 
   8   5   6       21.93       23.75      2.28 o 
   9   5   6       28.01       27.58      5.46 o 
  10   5   6        2.06       -0.70      3.50 o 
  -7   6   6       24.23       29.68      6.02 o 
  -6   6   6       36.55       44.31      5.81 o 
  -5   6   6       46.93       43.95      2.93 o 
  -4   6   6       18.29       19.71      2.00 o 
  -3   6   6       69.20       65.05      3.40 o 
  -2   6   6      102.21      106.92     10.38 o 
  -1   6   6        0.84        4.67      3.36 o 
   0   6   6        6.21        5.78      1.11 o 
   1   6   6      411.55      383.78     26.17 o 
   2   6   6       76.73       64.46      2.73 o 
   3   6   6       15.98       15.85      2.25 o 
   4   6   6      190.57      178.54      7.63 o 
   5   6   6      140.71      137.33      9.17 o 
   6   6   6       95.89       88.23     11.13 o 
   7   6   6       97.66       84.26      4.81 o 
   8   6   6       20.71       23.77      2.68 o 
   9   6   6        1.04        4.90      4.90 o 
  -6   7   6       53.00       47.82      4.98 o 
  -5   7   6       10.28       19.56      4.55 o 
  -4   7   6        1.47        1.78      1.59 o 
  -3   7   6        9.48       12.61      3.14 o 
  -2   7   6        5.64        5.05      2.57 o 
  -1   7   6        9.28       10.97      1.49 o 
   0   7   6        2.95       10.51      3.78 o 
   1   7   6        0.51        2.21      1.63 o 
   2   7   6       16.94       19.67      2.55 o 
   3   7   6       84.69       83.35      4.86 o 
   4   7   6       29.34       25.69      4.13 o 
   5   7   6       15.90       24.59      4.41 o 
   6   7   6        0.04        5.57      5.81 o 
   7   7   6       59.93       51.88      6.37 o 
   8   7   6        0.00       -2.12      2.15 o 
   9   7   6       14.47       15.68      5.74 o 
  -5   8   6        5.85        5.04      3.78 o 
  -4   8   6        0.07        0.12      2.10 o 
  -3   8   6        0.45       -0.52      1.65 o 
  -2   8   6        2.41        3.00      1.88 o 
  -1   8   6       96.99      101.91      5.73 o 
   0   8   6        0.01        0.93      1.67 o 
   1   8   6        6.14       11.78      2.62 o 
   2   8   6        3.83        0.82      3.15 o 
   3   8   6       28.17       28.18      4.06 o 
   4   8   6       74.00       81.65      6.01 o 
   5   8   6        2.00        2.67      1.94 o 
   6   8   6       87.89       96.21      6.75 o 
   7   8   6        0.12       -0.71      2.38 o 
   8   8   6        0.85        1.48      2.25 o 
  -4   9   6        3.85        0.84      3.22 o 
  -3   9   6       11.85       14.28      3.41 o 
  -2   9   6        9.33        6.62      3.22 o 
  -1   9   6       38.99       45.25      9.31 o 
   0   9   6       10.70       14.16      3.15 o 
   1   9   6       46.18       48.11      4.90 o 
   2   9   6       51.56       52.17      8.40 o 
   3   9   6       38.78       48.17      5.34 o 
   4   9   6        0.17        1.87      2.52 o 
   5   9   6       67.31       81.85      7.28 o 
   6   9   6        0.00        2.43      2.85 o 
   7   9   6        0.56       -0.40      2.73 o 
  -3  10   6        1.50       -0.99      2.41 o 
  -2  10   6        1.58       -0.96      3.22 o 
  -1  10   6        1.73        4.91      2.59 o 
   0  10   6       32.57       68.74     26.95 o 
   1  10   6       14.57       20.92      7.28 o 
   2  10   6       25.75       24.66      4.83 o 
   3  10   6        5.05       18.55      7.35 o 
   4  10   6       44.99       52.09      6.16 o 
   5  10   6        1.33       -0.33      2.42 o 
   1  11   6       62.11       63.32      6.57 o 
   0 -10   7        0.05        2.08      2.62 o 
   1 -10   7        2.15        4.96      3.26 o 
   2 -10   7       19.74       25.78      4.62 o 
  -3  -9   7        1.83        5.60      4.76 o 
  -2  -9   7       54.38       58.39      7.70 o 
  -1  -9   7        8.32        6.91      2.86 o 
   0  -9   7        0.10       -0.56      1.88 o 
   1  -9   7        2.57        2.85      2.71 o 
   2  -9   7       13.36       15.19      3.43 o 
   3  -9   7       11.55        8.16      2.82 o 
   4  -9   7        6.60        6.72      3.92 o 
   5  -9   7       13.21       15.12      5.04 o 
  -4  -8   7        0.00        0.56      2.80 o 
  -3  -8   7        3.88        3.36      4.06 o 
  -2  -8   7       76.25       66.02      5.69 o 
  -1  -8   7        0.14       -2.35      2.35 o 
   0  -8   7       11.98       12.40      3.50 o 
   1  -8   7       25.65       29.45      2.71 o 
   2  -8   7        5.87        8.65      2.27 o 
   3  -8   7       35.52       37.36      3.05 o 
   4  -8   7        4.71       10.55      2.67 o 
   5  -8   7       15.83       18.85      3.22 o 
   6  -8   7        0.41       -2.33      2.33 o 
   7  -8   7        4.65       10.00      5.04 o 
  -5  -7   7        6.23       11.76      4.06 o 
  -4  -7   7       16.74       18.90      4.34 o 
  -3  -7   7        0.52        0.44      1.85 o 
  -2  -7   7        4.33        0.97      2.02 o 
  -1  -7   7       23.01       22.41      2.39 o 
   0  -7   7        4.34        0.93      1.35 o 
   1  -7   7       22.30       19.70      3.49 o 
   2  -7   7       30.19       27.46      2.54 o 
   3  -7   7       47.84       47.58      3.17 o 
   4  -7   7       45.45       50.30      4.13 o 
   5  -7   7       18.22       17.81      2.88 o 
   6  -7   7       16.78       19.10      3.78 o 
   7  -7   7        7.65       10.97      3.11 o 
   8  -7   7        1.36       10.96     11.20 o 
  -6  -6   7        4.95       -0.14      2.66 o 
  -5  -6   7       23.06       23.40      3.15 o 
  -4  -6   7       43.00       46.52      5.95 o 
  -3  -6   7       20.88       21.95      6.79 o 
  -2  -6   7       49.62       50.63      6.09 o 
  -1  -6   7       57.08       60.09     10.93 o 
   0  -6   7       21.36       22.18      3.74 o 
   1  -6   7       70.74       59.09      5.91 o 
   2  -6   7        1.78        7.89      4.66 o 
   3  -6   7      610.74      611.50     16.90 o 
   4  -6   7       38.49       43.10      2.58 o 
   5  -6   7       36.89       32.75      3.16 o 
   6  -6   7        0.19        2.03      2.18 o 
   7  -6   7        0.76        4.77      3.43 o 
   8  -6   7       43.16       49.70      5.88 o 
   9  -6   7       31.59       25.35      4.27 o 
  -7  -5   7        0.73        0.49      2.08 o 
  -6  -5   7        1.52        1.24      2.03 o 
  -5  -5   7        1.76        0.84      2.24 o 
  -4  -5   7       20.53       18.29      2.67 o 
  -3  -5   7       60.56       54.01      2.75 o 
  -2  -5   7       87.88       86.48      5.27 o 
  -1  -5   7        3.33        3.69      1.75 o 
   0  -5   7      228.62      226.09      8.85 o 
   1  -5   7        3.61        8.85      4.03 o 
   2  -5   7      714.47      732.39     19.76 o 
   3  -5   7       24.68       30.28      3.71 o 
   4  -5   7      169.04      154.15      5.01 o 
   5  -5   7       21.22       24.11      2.62 o 
   6  -5   7       31.72       24.06      4.48 o 
   7  -5   7       49.94       56.96      4.35 o 
   8  -5   7        1.90        4.71      5.81 o 
   9  -5   7       36.13       51.03      6.17 o 
  -7  -4   7        5.54        6.41      2.61 o 
  -6  -4   7        0.68        1.64      2.15 o 
  -5  -4   7       19.55       18.60      2.85 o 
  -4  -4   7        3.03        0.56      1.96 o 
  -3  -4   7       52.01       48.00      2.54 o 
  -2  -4   7       69.73       71.27      2.75 o 
  -1  -4   7      172.71      155.85      4.55 o 
   0  -4   7      125.34      143.39      6.38 o 
   1  -4   7      438.93      436.83     10.63 o 
   2  -4   7       89.21       74.00      4.08 o 
   3  -4   7        2.55        1.77      0.98 o 
   4  -4   7      108.16      102.08      3.19 o 
   5  -4   7       74.26       64.44      7.35 o 
   6  -4   7       37.69       47.00      9.31 o 
   7  -4   7        0.07       -0.77      1.63 o 
   8  -4   7       48.32       51.45      5.32 o 
   9  -4   7        0.10        4.09      2.65 o 
  10  -4   7        1.03        0.84      2.13 o 
  -7  -3   7        3.27        1.41      1.82 o 
  -6  -3   7        0.61       -1.73      1.73 o 
  -5  -3   7       36.80       37.13      3.90 o 
  -4  -3   7       85.90       83.01      4.58 o 
  -3  -3   7        0.39        2.11      1.58 o 
  -2  -3   7       52.37       46.75      1.87 o 
  -1  -3   7      133.91      121.56      3.99 o 
   0  -3   7      117.69      111.07      5.09 o 
   1  -3   7        1.59        3.02      1.10 o 
   2  -3   7       11.76       12.09      2.25 o 
   3  -3   7      701.45      679.44     25.97 o 
   4  -3   7       18.01       21.63      1.38 o 
   5  -3   7      172.68      171.22      6.97 o 
   6  -3   7       13.10       18.35      2.42 o 
   7  -3   7      403.75      384.13     15.05 o 
   8  -3   7       48.37       45.31      4.53 o 
   9  -3   7        2.51        1.86      2.31 o 
  10  -3   7       38.26       33.56      4.41 o 
  -8  -2   7        1.27        1.50      2.03 o 
  -7  -2   7        1.89        8.71      2.69 o 
  -6  -2   7       17.49       16.74      3.50 o 
  -5  -2   7       19.77       25.30      3.15 o 
  -4  -2   7       39.63       36.91      3.70 o 
  -3  -2   7      351.54      365.31     13.16 o 
  -2  -2   7        0.23       -0.08      1.61 o 
  -1  -2   7       60.72       51.64      3.57 o 
   0  -2   7       95.38       94.09      3.83 o 
   1  -2   7      103.51      116.60      3.41 o 
   2  -2   7      463.49      448.99     23.03 o 
   3  -2   7      433.72      421.11     20.51 o 
   4  -2   7      236.92      226.58      6.28 o 
   5  -2   7        5.09        5.71      3.78 o 
   6  -2   7      199.30      223.99      9.07 o 
   7  -2   7       18.74       18.18      3.08 o 
   8  -2   7       11.25       14.69      7.28 o 
   9  -2   7        6.72       10.97      4.41 o 
  10  -2   7        0.01       -1.11      4.27 o 
  -8  -1   7        0.75       -1.80      2.25 o 
  -7  -1   7       14.94       11.48      2.52 o 
  -6  -1   7       54.49       57.64      5.15 o 
  -5  -1   7       34.79       38.34      3.63 o 
  -4  -1   7      249.66      252.18      9.93 o 
  -3  -1   7       11.97       10.53      3.22 o 
  -2  -1   7       59.78       50.83      3.19 o 
  -1  -1   7        0.07        2.77      1.23 o 
   0  -1   7       53.08       43.16      2.14 o 
   1  -1   7     1007.19     1047.61     18.49 o 
   2  -1   7       62.29       58.30      1.90 o 
   3  -1   7      252.30      251.06      7.12 o 
   4  -1   7      105.69      103.37      3.72 o 
   5  -1   7      116.42      109.51     10.36 o 
   6  -1   7        1.42        0.71      2.31 o 
   7  -1   7       68.90       74.72      4.75 o 
   8  -1   7      166.00      157.24      8.22 o 
   9  -1   7        1.05        9.11      9.80 o 
  10  -1   7        4.09        5.91      2.52 o 
  11  -1   7       11.03        8.25      3.23 o 
  -8   0   7        5.20       10.32      7.77 o 
  -7   0   7        0.23        1.26      1.97 o 
  -6   0   7      118.81      119.44      7.46 o 
  -5   0   7        6.98       11.87      2.35 o 
  -4   0   7        0.05        0.30      1.33 o 
  -3   0   7       28.05       28.74      2.62 o 
  -2   0   7        7.13        9.47      1.82 o 
  -1   0   7      163.66      171.03      5.89 o 
   0   0   7       15.14       14.45      1.75 o 
   1   0   7      126.18      114.73      2.82 o 
   2   0   7      302.18      293.85      6.16 o 
   3   0   7       74.47       66.42      4.24 o 
   4   0   7       48.35       51.90      1.72 o 
   5   0   7        0.38        1.65      0.60 o 
   6   0   7        0.04        1.69      1.55 o 
   7   0   7      129.13      128.39      6.27 o 
   8   0   7       60.48       57.80      7.84 o 
   9   0   7        8.53       10.72      3.92 o 
  10   0   7        0.09        0.97      2.12 o 
  11   0   7       12.35       20.46      4.46 o 
  -8   1   7        0.47        3.26      2.51 o 
  -7   1   7        2.73        1.39      1.77 o 
  -6   1   7       11.42       12.65      3.22 o 
  -5   1   7       11.69       16.30      3.36 o 
  -4   1   7        2.21        5.43      2.87 o 
  -3   1   7       72.10       66.05      4.30 o 
  -2   1   7       23.01       25.83      2.23 o 
  -1   1   7      284.29      296.32      9.24 o 
   0   1   7       23.20       22.18      0.78 o 
   1   1   7     1583.48     1572.10     30.82 o 
   2   1   7      245.92      247.53      6.56 o 
   3   1   7       37.61       39.74      1.75 o 
   4   1   7        9.94        9.00      1.57 o 
   5   1   7      153.60      157.21      6.04 o 
   6   1   7      246.28      239.44      9.24 o 
   7   1   7       39.85       40.47      6.79 o 
   8   1   7       39.70       40.94      5.18 o 
   9   1   7        0.44        2.08      2.33 o 
  10   1   7        0.12        0.32      2.45 o 
  11   1   7        6.24       12.50      3.50 o 
  -8   2   7        8.98        9.76      2.94 o 
  -7   2   7        7.83       11.16      2.45 o 
  -6   2   7       14.58       20.17      3.01 o 
  -5   2   7        1.66       -1.39      1.93 o 
  -4   2   7       47.69       59.98      5.53 o 
  -3   2   7        3.63        2.87      3.71 o 
  -2   2   7       97.80       91.53      4.39 o 
  -1   2   7       59.15       54.18      3.03 o 
   0   2   7        5.38        4.42      0.88 o 
   1   2   7      393.26      395.77      7.89 o 
   2   2   7      137.02      130.33      3.42 o 
   3   2   7      334.61      322.03     10.00 o 
   4   2   7      314.52      317.17     11.29 o 
   5   2   7       89.44       89.76      3.46 o 
   6   2   7       12.04       10.11      1.28 o 
   7   2   7       28.69       29.09      4.41 o 
   8   2   7       31.44       31.77      6.44 o 
   9   2   7        7.37        8.19      2.80 o 
  10   2   7       29.81       27.53      4.13 o 
  11   2   7        7.24        3.15      5.39 o 
  -8   3   7        2.22        2.94      4.20 o 
  -7   3   7        5.34        2.24      2.94 o 
  -6   3   7        1.21        7.94      2.72 o 
  -5   3   7       26.04       24.71      3.22 o 
  -4   3   7       67.03       68.94      5.04 o 
  -3   3   7       19.05       17.99      2.17 o 
  -2   3   7        2.33        4.47      2.11 o 
  -1   3   7      147.18      129.42      6.13 o 
   0   3   7       67.29       72.03      3.15 o 
   1   3   7       24.71       24.52      3.47 o 
   2   3   7     1161.90     1286.32     87.22 o 
   3   3   7        0.01        1.24      1.05 o 
   4   3   7      238.57      235.39      6.23 o 
   5   3   7        3.34        5.21      1.91 o 
   6   3   7       98.55      101.00      3.79 o 
   7   3   7      173.80      165.12      5.48 o 
   8   3   7        6.27       11.22      2.38 o 
   9   3   7       61.73       44.33      4.60 o 
  10   3   7        3.82        7.08      6.72 o 
  -7   4   7        0.98        0.69      2.27 o 
  -6   4   7       25.04       29.52      3.73 o 
  -5   4   7        3.80       -0.88      1.93 o 
  -4   4   7       56.23       62.13      4.48 o 
  -3   4   7      153.56      138.39      5.17 o 
  -2   4   7       69.53       60.07      2.28 o 
  -1   4   7      446.40      426.88     18.82 o 
   0   4   7       23.08       23.73      2.66 o 
   1   4   7     1515.39     1574.62     71.61 o 
   2   4   7      114.27      120.38      5.30 o 
   3   4   7      288.74      289.04      7.52 o 
   4   4   7       11.80       14.75      2.26 o 
   5   4   7      380.12      379.21     10.05 o 
   6   4   7      226.22      227.12      6.97 o 
   7   4   7        1.01        2.23      1.30 o 
   8   4   7      117.51      107.29      6.60 o 
   9   4   7       28.85       26.74      3.65 o 
  10   4   7       13.09       12.89      2.82 o 
  -7   5   7        2.77        2.89      2.77 o 
  -6   5   7        0.33       -0.23      1.78 o 
  -5   5   7       37.84       36.79      7.14 o 
  -4   5   7       13.97       20.62      3.43 o 
  -3   5   7        0.01        1.52      2.11 o 
  -2   5   7      267.24      249.78      6.77 o 
  -1   5   7        9.93       10.84      2.26 o 
   0   5   7      501.28      507.16     31.98 o 
   1   5   7        2.17        2.94      1.41 o 
   2   5   7      540.25      492.97     34.40 o 
   3   5   7      144.46      139.50      4.57 o 
   4   5   7      379.52      375.67      9.85 o 
   5   5   7        0.86        4.02      2.99 o 
   6   5   7        0.28        0.84      1.55 o 
   7   5   7       96.06       86.67      7.82 o 
   8   5   7       35.50       29.47      2.57 o 
   9   5   7        5.02       16.52      4.76 o 
  10   5   7       16.49       14.42      5.18 o 
  -6   6   7        0.51        0.62      4.48 o 
  -5   6   7        0.24        4.45      6.23 o 
  -4   6   7       52.68       48.13      3.66 o 
  -3   6   7       90.57       90.43      3.96 o 
  -2   6   7        2.46        1.43      1.21 o 
  -1   6   7      909.29      922.66     59.03 o 
   0   6   7       12.25       14.58      2.25 o 
   1   6   7      246.76      250.86      8.23 o 
   2   6   7        4.98        3.31      1.00 o 
   3   6   7       24.04       23.66      1.70 o 
   4   6   7       43.31       49.25      3.36 o 
   5   6   7       35.79       27.71      3.00 o 
   6   6   7       79.20       68.08      4.80 o 
   7   6   7       41.69       40.31      3.97 o 
   8   6   7        0.52        1.89      1.94 o 
   9   6   7       26.43       29.68      7.70 o 
  -6   7   7        3.27        3.66      2.66 o 
  -5   7   7        0.47       -0.42      1.68 o 
  -4   7   7       45.65       43.69      4.10 o 
  -3   7   7        1.20        1.45      1.84 o 
  -2   7   7       32.47       30.56      2.17 o 
  -1   7   7        6.06        4.32      1.40 o 
   0   7   7      211.21      192.47      6.78 o 
   1   7   7       31.05       30.77      3.29 o 
   2   7   7       71.25       65.90      4.71 o 
   3   7   7        8.91       17.68      2.92 o 
   4   7   7        4.96        6.91      2.45 o 
   5   7   7        9.13        9.55      3.50 o 
   6   7   7       81.87       88.77      6.39 o 
   7   7   7        1.06        3.91      2.35 o 
   8   7   7        7.27       -0.01      2.14 o 
  -5   8   7       17.53       20.30      5.46 o 
  -4   8   7        7.80       18.34      4.48 o 
  -3   8   7       41.96       43.67      4.97 o 
  -2   8   7        2.29        7.56      2.51 o 
  -1   8   7       94.24       81.70      5.94 o 
   0   8   7        3.61        3.94      1.87 o 
   1   8   7       28.23       34.49      3.46 o 
   2   8   7       28.56       33.34      3.51 o 
   3   8   7        3.38       10.81      2.52 o 
   4   8   7       69.63       76.89      5.38 o 
   5   8   7        0.72        0.26      2.10 o 
   6   8   7        2.51        3.07      2.31 o 
   7   8   7        0.13        1.93      2.27 o 
   8   8   7        2.53       14.84      5.60 o 
  -3   9   7        9.97       10.78      3.92 o 
  -2   9   7        1.64        2.08      2.09 o 
  -1   9   7       12.91       14.85      3.36 o 
   0   9   7        3.75        2.91      6.23 o 
   1   9   7       18.19       16.31      3.31 o 
   2   9   7        0.05        4.33      2.45 o 
   3   9   7        3.78        4.77      4.13 o 
   4   9   7        0.00       -1.70      2.94 o 
   5   9   7        3.24        7.80      4.06 o 
   6   9   7        8.32       16.34      3.46 o 
  -2  10   7       21.19       30.52      6.58 o 
  -1  10   7        1.64       -0.02      3.01 o 
   0  10   7       29.50       30.84      6.93 o 
   1  10   7        3.43       -0.79      3.71 o 
   2  10   7       13.36       13.74      3.49 o 
   3  10   7        1.52        2.92      2.72 o 
   4  10   7       10.51        6.65      3.32 o 
   5  10   7       15.42       20.62      6.44 o 
  -2  -9   8        0.74        0.98      4.06 o 
  -1  -9   8       11.83       21.00      6.30 o 
   0  -9   8        7.05        9.54      3.43 o 
   1  -9   8        1.55       -0.27      2.09 o 
   2  -9   8        3.06        2.69      5.11 o 
   3  -9   8        9.60       13.30      4.90 o 
   4  -9   8       25.63       32.20      7.56 o 
  -3  -8   8        0.82        4.62      4.62 o 
  -2  -8   8       25.55       29.40      5.60 o 
  -1  -8   8       14.90       15.04      3.12 o 
   0  -8   8        0.38        1.83      3.43 o 
   1  -8   8       30.39       26.91      4.23 o 
   2  -8   8       34.91       34.87      3.05 o 
   3  -8   8      137.43      140.05      6.43 o 
   4  -8   8        0.00       -0.98      2.02 o 
   5  -8   8        0.80        4.52      2.43 o 
   6  -8   8        2.83       -1.15      2.18 o 
  -4  -7   8        8.22       14.98      5.18 o 
  -3  -7   8        7.00       11.06      3.78 o 
  -2  -7   8        0.80        2.11      1.91 o 
  -1  -7   8        3.54        6.56      3.43 o 
   0  -7   8      104.99      103.66      4.58 o 
   1  -7   8        2.24        3.46      3.88 o 
   2  -7   8       36.11       37.94      3.10 o 
   3  -7   8        0.45        1.67      1.48 o 
   4  -7   8        0.24       -0.42      1.97 o 
   5  -7   8        3.46        1.62      3.01 o 
   6  -7   8        0.49        0.52      1.83 o 
   7  -7   8        0.64       -0.42      2.31 o 
  -5  -6   8        4.33        7.07      2.71 o 
  -4  -6   8        6.20        8.56      2.45 o 
  -3  -6   8       34.84       36.47      3.96 o 
  -2  -6   8        0.94        3.86      2.59 o 
  -1  -6   8       27.92       31.49      3.11 o 
   0  -6   8        0.54       -1.71      1.71 o 
   1  -6   8      176.26      181.72      7.00 o 
   2  -6   8       27.80       29.60      2.99 o 
   3  -6   8       29.81       37.87      2.98 o 
   4  -6   8       64.82       68.33      4.50 o 
   5  -6   8        1.89        2.95      2.23 o 
   6  -6   8        7.66       11.98      2.79 o 
   7  -6   8        1.57        2.31      2.08 o 
   8  -6   8        4.49        4.85      2.62 o 
  -6  -5   8        0.26       -0.48      2.19 o 
  -5  -5   8        2.74        2.03      2.08 o 
  -4  -5   8       10.02       10.30      2.69 o 
  -3  -5   8        9.90        8.95      4.13 o 
  -2  -5   8       14.31       21.63      3.64 o 
  -1  -5   8      121.05      122.44      4.76 o 
   0  -5   8        1.46       -0.18      1.14 o 
   1  -5   8        2.08        1.69      2.11 o 
   2  -5   8       21.73       23.68      2.24 o 
   3  -5   8       56.01       57.80      3.29 o 
   4  -5   8       18.60       17.94      4.36 o 
   5  -5   8       90.80       84.38      4.95 o 
   6  -5   8        1.08        6.94      3.29 o 
   7  -5   8        4.29        2.54      1.97 o 
   8  -5   8        0.52       -0.89      2.19 o 
   9  -5   8       23.02       29.43      4.20 o 
  -6  -4   8        7.74        4.65      2.43 o 
  -5  -4   8       46.33       40.51      4.58 o 
  -4  -4   8       21.77       20.32      6.30 o 
  -3  -4   8      173.75      171.53      7.75 o 
  -2  -4   8        8.98        9.17      2.31 o 
  -1  -4   8        9.82        8.29      1.45 o 
   0  -4   8      277.35      266.66      9.33 o 
   1  -4   8       52.75       48.26      5.24 o 
   2  -4   8      395.17      405.16     11.67 o 
   3  -4   8       55.36       45.69      3.51 o 
   4  -4   8      185.32      191.00      8.62 o 
   5  -4   8       24.09       23.84      2.57 o 
   6  -4   8       26.37       29.07      3.99 o 
   7  -4   8       10.83       17.63      3.50 o 
   8  -4   8        5.29        4.95      2.77 o 
   9  -4   8        7.65       11.57      5.25 o 
  10  -4   8       46.12       51.95      5.29 o 
  -7  -3   8        1.26        0.30      2.11 o 
  -6  -3   8       29.51       32.78      6.72 o 
  -5  -3   8        1.62        2.15      2.23 o 
  -4  -3   8       48.33       48.38      4.54 o 
  -3  -3   8      145.18      134.38      7.37 o 
  -2  -3   8       24.62       26.32      2.62 o 
  -1  -3   8      244.46      243.98     14.63 o 
   0  -3   8       18.61       20.27      3.80 o 
   1  -3   8      705.96      720.65     16.18 o 
   2  -3   8       29.93       31.06      4.38 o 
   3  -3   8      163.03      172.16      5.04 o 
   4  -3   8      209.94      198.74      5.69 o 
   5  -3   8       27.62       27.61      2.87 o 
   6  -3   8       48.38       46.21      3.69 o 
   7  -3   8        9.75       11.11      2.51 o 
   8  -3   8       16.65       22.96      4.41 o 
   9  -3   8       54.36       60.82      5.66 o 
  10  -3   8        0.13        1.34      3.64 o 
  -7  -2   8       18.58       20.20      3.66 o 
  -6  -2   8        6.97        9.85      3.12 o 
  -5  -2   8       74.22       86.62      6.48 o 
  -4  -2   8       46.79       34.63      3.60 o 
  -3  -2   8      146.20      149.77      7.24 o 
  -2  -2   8       66.73       63.00      8.12 o 
  -1  -2   8       23.62       23.27      2.48 o 
   0  -2   8      580.67      562.31     27.72 o 
   1  -2   8      290.72      273.00     11.44 o 
   2  -2   8      551.87      550.72     12.17 o 
   3  -2   8       96.82       92.17      2.99 o 
   4  -2   8        8.11        8.56      1.20 o 
   5  -2   8        1.40        2.70      1.00 o 
   6  -2   8       18.57       17.59      2.94 o 
   7  -2   8       22.24       22.38      3.60 o 
   8  -2   8      118.16      108.45      6.93 o 
   9  -2   8        3.44        0.26      1.83 o 
  10  -2   8       11.90       20.49      4.03 o 
  -7  -1   8        7.58        9.92      3.50 o 
  -6  -1   8       36.61       40.28      5.60 o 
  -5  -1   8       33.27       32.07      4.20 o 
  -4  -1   8       12.37       11.78      2.39 o 
  -3  -1   8      172.56      166.85      7.63 o 
  -2  -1   8        0.01        7.77      5.74 o 
  -1  -1   8      266.36      321.63     44.18 o 
   0  -1   8      164.85      176.81      6.73 o 
   1  -1   8      329.09      338.89     12.06 o 
   2  -1   8        6.46        5.47      0.97 o 
   3  -1   8        0.81        0.83      0.83 o 
   4  -1   8        0.52        1.17      0.77 o 
   5  -1   8       28.94       25.90      2.44 o 
   6  -1   8       51.35       51.65      4.34 o 
   7  -1   8      114.72      114.29     14.07 o 
   8  -1   8       12.20       13.87      2.95 o 
   9  -1   8       91.96       91.53     12.04 o 
  10  -1   8       13.66        6.95      3.36 o 
  -7   0   8        7.82        9.78      3.57 o 
  -6   0   8        2.12        2.98      2.21 o 
  -5   0   8        2.09       -0.85      3.57 o 
  -4   0   8       98.20      106.47      5.86 o 
  -3   0   8       13.05       17.64      2.80 o 
  -2   0   8       97.27      100.86      5.14 o 
  -1   0   8      223.22      227.26      9.66 o 
   0   0   8       29.81       39.71      2.77 o 
   1   0   8       14.95       15.11      1.16 o 
   2   0   8       64.34       68.43      2.38 o 
   3   0   8       31.01       31.54      2.85 o 
   4   0   8       31.53       36.73      4.06 o 
   5   0   8       26.98       23.43      2.50 o 
   6   0   8      297.53      297.93     14.70 o 
   7   0   8       17.04       25.71      3.07 o 
   8   0   8      104.14      109.58      7.14 o 
   9   0   8       20.04       18.12      3.11 o 
  10   0   8        9.91        6.09      2.86 o 
  -7   1   8       13.86       14.34      3.19 o 
  -6   1   8        3.79        9.84      2.66 o 
  -5   1   8      123.79      121.97      9.10 o 
  -4   1   8        0.47       -1.96      1.98 o 
  -3   1   8       18.64       19.26      3.36 o 
  -2   1   8       89.02       90.65      5.81 o 
  -1   1   8      183.77      185.17      7.07 o 
   0   1   8      117.07      109.14      4.54 o 
   1   1   8       64.55       63.00      1.92 o 
   2   1   8       88.31       86.83      2.73 o 
   3   1   8       29.65       30.56      2.05 o 
   4   1   8        2.37        4.25      2.02 o 
   5   1   8       11.73       12.17      1.24 o 
   6   1   8       22.20       20.08      3.19 o 
   7   1   8        8.75       12.22      2.33 o 
   8   1   8       33.36       34.03      3.45 o 
   9   1   8        0.38       -1.80      2.45 o 
  10   1   8       18.91       18.13      4.20 o 
  -7   2   8        0.35        4.18      2.77 o 
  -6   2   8       23.21       21.85      3.50 o 
  -5   2   8        4.36        8.23      2.87 o 
  -4   2   8       74.32       78.15      5.24 o 
  -3   2   8        0.03        0.98      1.39 o 
  -2   2   8       11.38       10.21      2.66 o 
  -1   2   8       20.84       19.82      3.01 o 
   0   2   8       13.45       10.24      1.88 o 
   1   2   8       29.88       24.08      1.58 o 
   2   2   8       11.45       11.75      1.26 o 
   3   2   8       26.60       26.54      3.45 o 
   4   2   8       53.29       53.52      3.56 o 
   5   2   8        9.20       12.50      2.73 o 
   6   2   8        0.09        0.74      1.05 o 
   7   2   8       82.04       76.35      5.15 o 
   8   2   8       10.64       10.53      3.92 o 
   9   2   8       99.48       89.31      5.96 o 
  10   2   8        1.88        1.67      3.64 o 
  -7   3   8       50.99       51.61      5.38 o 
  -6   3   8       15.51       16.46      5.81 o 
  -5   3   8       12.13       20.35      4.27 o 
  -4   3   8       21.29       18.36      5.32 o 
  -3   3   8       50.23       56.80      4.10 o 
  -2   3   8      151.09      151.01      7.63 o 
  -1   3   8        0.64        3.36      1.78 o 
   0   3   8      537.37      506.53     21.53 o 
   1   3   8       65.66       63.40      3.00 o 
   2   3   8        6.41        6.24      1.21 o 
   3   3   8      185.25      190.26      5.76 o 
   4   3   8        2.03        1.95      1.23 o 
   5   3   8        8.76       10.38      1.55 o 
   6   3   8       28.89       30.96      2.21 o 
   7   3   8       16.03       15.25      3.30 o 
   8   3   8       67.81       81.29     10.50 o 
   9   3   8        5.92        6.34      2.72 o 
  10   3   8       12.93       21.97      6.58 o 
  -7   4   8        9.58       12.88      3.15 o 
  -6   4   8       18.13       21.24      3.96 o 
  -5   4   8       81.15       68.70      5.44 o 
  -4   4   8       76.71       78.51     10.92 o 
  -3   4   8       83.71       77.06      5.38 o 
  -2   4   8        0.09        0.40      2.03 o 
  -1   4   8      496.49      445.28     21.78 o 
   0   4   8       44.94       47.73      2.34 o 
   1   4   8        9.51       10.74      1.44 o 
   2   4   8        7.70        7.80      1.39 o 
   3   4   8       53.77       62.43      3.04 o 
   4   4   8       24.25       25.51      2.32 o 
   5   4   8       10.88       13.29      1.82 o 
   6   4   8       12.55       16.57      2.32 o 
   7   4   8       67.00       61.78      3.57 o 
   8   4   8       13.06       12.41      2.45 o 
   9   4   8       16.03       15.63      3.18 o 
  10   4   8        0.36        1.82      3.36 o 
  -6   5   8       34.63       36.67      4.84 o 
  -5   5   8       22.50       28.13      8.68 o 
  -4   5   8      106.78       93.45      6.09 o 
  -3   5   8       26.38       19.36      2.59 o 
  -2   5   8       38.69       32.93      1.98 o 
  -1   5   8       41.64       37.15      2.20 o 
   0   5   8       93.86       71.91      3.36 o 
   1   5   8       12.16        9.67      1.62 o 
   2   5   8       47.00       48.17      2.74 o 
   3   5   8       31.25       27.15      2.67 o 
   4   5   8      111.68      124.61      6.86 o 
   5   5   8       72.66       69.58      5.04 o 
   6   5   8      152.52      154.68      5.93 o 
   7   5   8        0.18        2.05      2.13 o 
   8   5   8        3.25        9.92      5.39 o 
   9   5   8        9.15        8.26      5.18 o 
  -6   6   8       24.15       24.97      4.03 o 
  -5   6   8       32.42       27.36      3.55 o 
  -4   6   8        1.36        2.09      2.13 o 
  -3   6   8      115.80      110.32      6.70 o 
  -2   6   8        5.63        3.89      1.39 o 
  -1   6   8       15.31       17.66      2.00 o 
   0   6   8      211.36      197.30     12.08 o 
   1   6   8       14.16       19.81      2.82 o 
   2   6   8      113.61      100.79      3.85 o 
   3   6   8       76.30       82.07      3.67 o 
   4   6   8      295.17      277.71     11.96 o 
   5   6   8       60.46       64.64      4.96 o 
   6   6   8        0.98        3.39      2.18 o 
   7   6   8       50.48       60.34      5.88 o 
   8   6   8       32.32       40.61      6.72 o 
   9   6   8        3.52        3.78      3.92 o 
  -5   7   8       13.33        7.72      3.08 o 
  -4   7   8       17.48       18.96      3.45 o 
  -3   7   8       12.97       19.32      3.92 o 
  -2   7   8        4.63        4.16      1.63 o 
  -1   7   8      139.06      120.46      4.83 o 
   0   7   8        0.15        3.00      2.32 o 
   1   7   8       79.77       75.07      5.30 o 
   2   7   8        0.06       -0.42      2.80 o 
   3   7   8       23.79       21.57      2.91 o 
   4   7   8      102.66      102.00      8.54 o 
   5   7   8       10.26        4.71      2.45 o 
   6   7   8       64.01       56.85      4.64 o 
   7   7   8       12.11       11.74      3.08 o 
   8   7   8       14.00       17.64      5.60 o 
  -4   8   8        2.81        2.10      3.08 o 
  -3   8   8       30.63       32.90      5.74 o 
  -2   8   8       26.99       24.22      5.74 o 
  -1   8   8        0.03        8.29      7.00 o 
   0   8   8       54.11       44.32      5.74 o 
   1   8   8       62.03       57.56      4.45 o 
   2   8   8       25.03       22.64      3.46 o 
   3   8   8       12.61       15.32      2.89 o 
   4   8   8        1.13        1.19      2.18 o 
   5   8   8        0.38       -2.76      2.76 o 
   6   8   8       67.65       76.98      8.54 o 
   7   8   8       20.81       21.63      3.99 o 
  -3   9   8       17.72       21.70      6.16 o 
  -2   9   8        3.48        4.48      3.36 o 
  -1   9   8       16.15       19.85      3.65 o 
   0   9   8        1.80        9.20      3.43 o 
   1   9   8        0.09        0.69      1.94 o 
   2   9   8       48.66       46.44      5.01 o 
   3   9   8       37.32       40.01      4.53 o 
   4   9   8        6.27        3.38      2.72 o 
   5   9   8       94.26      103.48      7.69 o 
   6   9   8       14.34       15.93      4.62 o 
   0  10   8        4.07        5.96      2.82 o 
   1  10   8       32.22       30.33      5.24 o 
   2  10   8       15.57       18.19      4.55 o 
   3  10   8        9.79        8.93      3.52 o 
   4  10   8       85.96       85.32      7.90 o 
   0  -9   9       14.17        9.24      5.32 o 
   1  -9   9        3.76        2.24      3.22 o 
   2  -9   9        0.33        4.62      4.34 o 
   3  -9   9        4.44        3.36      3.78 o 
  -2  -8   9        4.02       17.64      6.02 o 
  -1  -8   9        0.91        1.82      3.92 o 
   0  -8   9        3.13        2.80      3.22 o 
   1  -8   9       30.69       38.30      6.65 o 
   2  -8   9        0.19       -0.32      1.72 o 
   3  -8   9        0.03       -2.59      2.59 o 
   4  -8   9        0.47       -0.14      3.22 o 
   5  -8   9       39.75       33.35      7.49 o 
   6  -8   9        2.78        9.07      8.89 o 
  -4  -7   9        5.49       -2.94      4.06 o 
  -3  -7   9       12.67       21.98      5.04 o 
  -2  -7   9       27.34       33.18      6.72 o 
  -1  -7   9        7.25        7.45      3.36 o 
   0  -7   9        1.02        1.20      1.50 o 
   1  -7   9       42.98       42.57      3.39 o 
   2  -7   9       17.57       21.73      4.90 o 
   3  -7   9        8.87        6.20      2.00 o 
   4  -7   9       16.31       21.62      3.43 o 
   5  -7   9        1.74        4.64      2.67 o 
   6  -7   9       22.64       23.01      3.93 o 
   7  -7   9        0.58       -0.14      2.42 o 
  -4  -6   9        0.93       -1.00      2.07 o 
  -3  -6   9       30.51       40.70      4.67 o 
  -2  -6   9       15.13        9.38      3.08 o 
  -1  -6   9        0.13        2.07      1.94 o 
   0  -6   9        2.68        9.50      1.95 o 
   1  -6   9        6.68        6.43      1.77 o 
   2  -6   9       10.33       14.52      3.15 o 
   3  -6   9       16.66       14.40      2.18 o 
   4  -6   9       19.60       12.49      4.65 o 
   5  -6   9       29.17       35.67     12.81 o 
   6  -6   9        0.18        1.50      2.09 o 
   7  -6   9        2.55        0.85      2.15 o 
   8  -6   9        1.06        3.16      2.69 o 
  -5  -5   9        2.57        2.49      2.15 o 
  -4  -5   9       13.25       12.77      4.83 o 
  -3  -5   9       28.65       27.92      6.93 o 
  -2  -5   9        1.47        1.40      2.38 o 
  -1  -5   9       15.12       17.44      2.75 o 
   0  -5   9        8.83       14.43      1.89 o 
   1  -5   9        0.03       -1.66      1.68 o 
   2  -5   9      230.80      220.81      7.97 o 
   3  -5   9       18.47       16.08      1.97 o 
   4  -5   9       44.21       47.40      3.65 o 
   5  -5   9       32.69       34.26      3.66 o 
   6  -5   9        8.01        8.56      2.48 o 
   7  -5   9       17.96       18.78      4.27 o 
   8  -5   9        0.15        9.24      4.83 o 
   9  -5   9       14.35       16.46      4.55 o 
  -6  -4   9        0.99        1.85      2.41 o 
  -5  -4   9       96.38       90.77      6.76 o 
  -4  -4   9       20.71       25.11      3.15 o 
  -3  -4   9        0.24        1.92      3.08 o 
  -2  -4   9       14.66       15.79      4.69 o 
  -1  -4   9        2.17        4.07      1.91 o 
   0  -4   9       44.75       46.01      2.82 o 
   1  -4   9      101.50       91.89      7.10 o 
   2  -4   9       33.97       38.29      3.02 o 
   3  -4   9       76.32       74.51      4.81 o 
   4  -4   9       46.38       44.91      2.53 o 
   5  -4   9        0.13       -1.19      1.75 o 
   6  -4   9       52.15       40.94      4.07 o 
   7  -4   9        0.14        1.56      2.05 o 
   8  -4   9       36.67       49.39      5.24 o 
   9  -4   9        1.31        2.95      2.42 o 
  -6  -3   9       19.08       15.54      3.46 o 
  -5  -3   9        0.16        0.11      1.81 o 
  -4  -3   9        0.00        0.46      2.66 o 
  -3  -3   9       47.26       45.37      4.69 o 
  -2  -3   9        6.81       13.17      3.64 o 
  -1  -3   9        0.04        7.34      6.16 o 
   0  -3   9        2.40       11.83      8.47 o 
   1  -3   9       19.06       19.03      1.58 o 
   2  -3   9        0.07       -0.66      0.94 o 
   3  -3   9       53.41       43.99      2.48 o 
   4  -3   9       44.35       42.25      2.36 o 
   5  -3   9       70.23       61.95      4.34 o 
   6  -3   9       20.16       22.85      4.13 o 
   7  -3   9      186.20      188.46     20.51 o 
   8  -3   9        4.43        5.41      5.74 o 
   9  -3   9       30.01       33.73      4.40 o 
  10  -3   9       24.84       29.70      6.58 o 
  -6  -2   9        2.58        1.03      3.36 o 
  -5  -2   9        8.34       13.17      3.41 o 
  -4  -2   9       19.43       21.43      5.67 o 
  -3  -2   9        0.59       -1.46      1.78 o 
  -2  -2   9        2.70        6.62      2.11 o 
  -1  -2   9      125.30      122.33      6.09 o 
   0  -2   9       78.12       77.23      4.27 o 
   1  -2   9       44.62       34.40      3.03 o 
   2  -2   9      204.56      178.80      5.10 o 
   3  -2   9      209.93      196.70      5.74 o 
   4  -2   9      144.19      132.99      4.76 o 
   5  -2   9       16.06       12.44      1.31 o 
   6  -2   9      514.01      507.53     18.96 o 
   7  -2   9        3.57        2.15      1.96 o 
   8  -2   9       91.58       87.31      6.33 o 
   9  -2   9        2.93        5.80      7.00 o 
  10  -2   9        0.00        2.16      2.33 o 
  -7  -1   9        6.26        5.32      2.62 o 
  -6  -1   9        3.39        6.86      2.57 o 
  -5  -1   9       44.58       47.15      4.31 o 
  -4  -1   9       44.98       40.76      3.76 o 
  -3  -1   9       14.80       11.69      2.28 o 
  -2  -1   9       21.42       24.54      2.85 o 
  -1  -1   9       16.78       22.09      3.57 o 
   0  -1   9       35.44       40.29      3.32 o 
   1  -1   9      125.42      106.15      8.91 o 
   2  -1   9       90.90       91.85      3.12 o 
   3  -1   9      446.58      448.36     10.90 o 
   4  -1   9       19.48       23.20      2.31 o 
   5  -1   9      238.28      224.62      9.13 o 
   6  -1   9       25.84       26.47      3.21 o 
   7  -1   9      142.19      142.08      7.47 o 
   8  -1   9        5.80        5.19      2.81 o 
   9  -1   9       23.75       37.83      4.67 o 
  10  -1   9       18.82       24.22      4.14 o 
  -7   0   9        6.21        2.19      3.08 o 
  -6   0   9       37.35       43.99      7.00 o 
  -5   0   9       11.42       13.81      2.67 o 
  -4   0   9       11.35       15.35      2.48 o 
  -3   0   9       13.15       17.54      6.51 o 
  -2   0   9        0.65        1.89      1.71 o 
  -1   0   9      203.54      222.51      9.60 o 
   0   0   9       22.78       23.28      3.43 o 
   1   0   9       10.61        8.69      2.11 o 
   2   0   9      399.83      384.55     16.26 o 
   3   0   9       20.66       18.20      1.64 o 
   4   0   9      554.68      583.98     18.32 o 
   5   0   9       21.39       27.56      4.65 o 
   6   0   9       87.08       94.36      7.98 o 
   7   0   9      107.90      115.22      6.80 o 
   8   0   9        4.50        4.14      2.23 o 
   9   0   9       16.89       22.92      3.93 o 
  10   0   9        5.60        7.79      4.55 o 
  -7   1   9       19.71       18.37      3.36 o 
  -6   1   9       12.65       15.07      3.23 o 
  -5   1   9        8.01       15.41      2.77 o 
  -4   1   9        0.42        0.51      1.57 o 
  -3   1   9       17.26       18.00      2.47 o 
  -2   1   9        0.64       -1.02      2.45 o 
  -1   1   9       38.48       31.77      3.85 o 
   0   1   9        9.32       15.42      4.76 o 
   1   1   9      561.77      522.37     21.30 o 
   2   1   9      884.75      861.54     18.94 o 
   3   1   9      269.37      286.62      7.86 o 
   4   1   9       66.73       63.37      3.35 o 
   5   1   9        4.50        7.42      2.28 o 
   6   1   9      116.01      105.01      6.04 o 
   7   1   9        1.78        5.80      2.25 o 
   8   1   9       98.89       95.90      6.33 o 
   9   1   9        1.86        1.17      3.92 o 
  10   1   9       28.53       23.38      3.96 o 
  -7   2   9        8.29        4.70      3.06 o 
  -6   2   9       16.47       13.87      3.02 o 
  -5   2   9       13.61       15.45      3.13 o 
  -4   2   9        5.65        5.69      2.13 o 
  -3   2   9        2.77        5.75      2.23 o 
  -2   2   9      150.83      157.41      7.52 o 
  -1   2   9       25.65       29.51      2.77 o 
   0   2   9      713.35      769.72     26.09 o 
   1   2   9      323.52      322.65     22.95 o 
   2   2   9      221.53      204.73      5.63 o 
   3   2   9      313.65      303.32      8.47 o 
   4   2   9      176.24      182.16      5.85 o 
   5   2   9      245.72      240.89      7.31 o 
   6   2   9        4.36        8.00      2.41 o 
   7   2   9      320.30      334.21     14.86 o 
   8   2   9       22.60       18.34      2.91 o 
   9   2   9       28.05       37.34      6.44 o 
  10   2   9        1.07       -0.61      2.66 o 
  -6   3   9        6.10        3.84      2.92 o 
  -5   3   9       15.19       22.05      3.60 o 
  -4   3   9        1.63        2.84      2.15 o 
  -3   3   9       95.21      105.92      7.35 o 
  -2   3   9        0.38        2.51      1.67 o 
  -1   3   9      241.09      247.99     11.27 o 
   0   3   9       18.73       19.50      2.94 o 
   1   3   9      131.45      124.74      4.10 o 
   2   3   9      264.74      246.84      7.89 o 
   3   3   9       42.22       46.47      2.83 o 
   4   3   9      259.49      248.52      7.37 o 
   5   3   9        0.73        2.47      4.05 o 
   6   3   9      328.94      315.10     12.92 o 
   7   3   9       35.79       30.97      4.55 o 
   8   3   9       11.88       15.22      3.39 o 
   9   3   9        3.44        7.39     10.08 o 
  10   3   9        0.10        2.93      2.91 o 
  -6   4   9        5.70       10.36      3.07 o 
  -5   4   9        0.06        1.40      1.98 o 
  -4   4   9       55.49       57.42      5.00 o 
  -3   4   9       21.37       23.07      3.33 o 
  -2   4   9      245.00      270.64     23.10 o 
  -1   4   9       13.06       12.88      2.13 o 
   0   4   9        0.01        1.02      1.71 o 
   1   4   9      412.56      418.04     11.02 o 
   2   4   9       17.64       14.91      1.90 o 
   3   4   9      212.87      212.79      6.92 o 
   4   4   9        2.48        6.49      1.53 o 
   5   4   9      327.80      314.85     15.69 o 
   6   4   9       69.74       70.86      3.90 o 
   7   4   9       59.60       49.92      2.97 o 
   8   4   9       40.45       43.86      4.64 o 
   9   4   9        0.20       -0.47      2.07 o 
  10   4   9        7.21       13.72      4.90 o 
  -6   5   9       12.02       15.22      3.63 o 
  -5   5   9       51.43       54.45      5.60 o 
  -4   5   9       37.52       37.94      7.28 o 
  -3   5   9       62.77       73.58      5.82 o 
  -2   5   9        0.06       -0.42      1.57 o 
  -1   5   9        0.31        0.61      1.45 o 
   0   5   9       84.10       80.54      4.71 o 
   1   5   9       11.10       11.32      1.67 o 
   2   5   9      182.18      186.56      6.65 o 
   3   5   9        0.51        2.10      1.37 o 
   4   5   9      371.65      337.34     11.16 o 
   5   5   9        2.54        2.14      1.39 o 
   6   5   9       31.80       33.02      2.72 o 
   7   5   9        7.51        8.21      3.09 o 
   8   5   9        1.82        2.66      4.06 o 
   9   5   9        1.43        5.74      3.92 o 
  -5   6   9        0.77       -2.55      2.55 o 
  -4   6   9       23.89       25.23      3.43 o 
  -3   6   9        0.76        2.92      4.55 o 
  -2   6   9       14.77       12.96      2.57 o 
  -1   6   9       35.43       40.77      3.45 o 
   0   6   9        2.49        3.05      1.37 o 
   1   6   9      305.21      283.07      8.71 o 
   2   6   9        4.63        0.91      2.43 o 
   3   6   9       67.05       65.63      7.93 o 
   4   6   9        0.22        8.79      4.45 o 
   5   6   9        0.05        0.52      1.51 o 
   6   6   9       62.34       70.24      8.89 o 
   7   6   9        0.53        0.48      2.03 o 
   8   6   9        1.33        0.70      3.22 o 
  -4   7   9        2.87        5.61      2.47 o 
  -3   7   9        4.62        3.89      2.23 o 
  -2   7   9       23.09       24.29      8.05 o 
  -1   7   9        8.17        8.75      3.99 o 
   0   7   9        5.03        4.14      2.59 o 
   1   7   9      114.89      111.15      6.92 o 
   2   7   9       33.87       27.42      3.85 o 
   3   7   9        3.49        8.29      2.80 o 
   4   7   9        4.33        6.90      5.60 o 
   5   7   9       21.60       19.62      7.14 o 
   6   7   9       36.86       30.46      4.41 o 
   7   7   9        0.02       -2.94      2.94 o 
   8   7   9       16.54       16.38      5.60 o 
  -3   8   9        2.47       -0.56      2.80 o 
  -2   8   9        0.00       -0.70      2.80 o 
  -1   8   9       56.54       49.29      6.44 o 
   0   8   9       96.28       88.51     16.24 o 
   1   8   9        1.23       -0.71      2.73 o 
   2   8   9       44.78       37.41      4.64 o 
   3   8   9       16.13       13.90      5.04 o 
   4   8   9       52.57       56.16      7.63 o 
   5   8   9       53.85       54.75      8.82 o 
   6   8   9       22.06       25.61      4.16 o 
   7   8   9        6.39        6.33      3.43 o 
  -1   9   9        6.41        3.64      4.20 o 
   0   9   9        1.56        1.12      3.50 o 
   1   9   9       83.10       75.88      6.63 o 
   2   9   9        3.68        9.83      3.02 o 
   3   9   9       37.35       40.73      4.79 o 
   4   9   9        9.29       13.06      4.48 o 
   5   9   9       12.37        4.27      2.84 o 
  -1  -8  10       17.38       24.22      5.74 o 
   0  -8  10       22.57       23.80      6.58 o 
   1  -8  10        5.50        9.24      4.90 o 
   2  -8  10        2.92        1.12      3.64 o 
   4  -8  10        0.47       -3.22      3.50 o 
  -2  -7  10       10.34        7.98      4.34 o 
  -1  -7  10       21.55       27.98      4.14 o 
   0  -7  10       43.74       48.85      7.91 o 
   1  -7  10       36.73       35.76      4.13 o 
   2  -7  10      116.08      125.79      6.98 o 
   3  -7  10        2.16        1.65      1.81 o 
   4  -7  10        1.28        2.34      2.13 o 
   5  -7  10        7.67       12.76      3.66 o 
   6  -7  10        0.62        7.33      5.67 o 
  -3  -6  10       34.21       42.73      5.04 o 
  -2  -6  10        5.68        7.05      2.45 o 
  -1  -6  10       57.33       69.65      7.00 o 
   0  -6  10        4.77       11.52      6.30 o 
   1  -6  10       25.90       28.71      5.05 o 
   2  -6  10        0.67        3.61      2.60 o 
   3  -6  10       53.92       57.69      3.98 o 
   4  -6  10       36.27       45.76      4.45 o 
   5  -6  10        0.01        0.23      1.78 o 
   6  -6  10        5.50        1.95      2.59 o 
   7  -6  10       11.39       10.57      2.87 o 
  -4  -5  10       16.12       15.57      3.19 o 
  -3  -5  10        0.08        0.31      3.71 o 
  -2  -5  10       60.44       67.40      7.21 o 
  -1  -5  10        2.76        3.57      1.98 o 
   0  -5  10       96.93      102.17      6.67 o 
   1  -5  10        3.04        8.38      1.83 o 
   2  -5  10       52.37       59.80      3.86 o 
   3  -5  10       24.80       24.36      2.23 o 
   4  -5  10        2.66        2.15      1.40 o 
   5  -5  10       15.83       22.60      2.91 o 
   6  -5  10        0.69        1.64      2.13 o 
   7  -5  10       44.33       43.56      4.48 o 
   8  -5  10        3.77        4.42      2.79 o 
  -5  -4  10       10.17       14.38      3.79 o 
  -4  -4  10        0.21       -0.01      1.91 o 
  -3  -4  10       77.75       84.53     13.23 o 
  -2  -4  10        4.02       -1.87      1.87 o 
  -1  -4  10       26.74       32.31      5.25 o 
   0  -4  10       49.35       51.70      4.80 o 
   1  -4  10        5.27       10.91      2.67 o 
   2  -4  10       44.00       43.23      2.77 o 
   3  -4  10       57.11       51.43      3.22 o 
   4  -4  10       47.04       55.88      9.73 o 
   5  -4  10        2.17        8.06      3.08 o 
   6  -4  10       11.84       15.17      2.77 o 
   7  -4  10       10.89        9.88      4.97 o 
   8  -4  10        1.44        2.59      2.59 o 
   9  -4  10        9.90       15.19      9.45 o 
  -5  -3  10        0.17       -1.25      3.22 o 
  -4  -3  10       83.67       74.80      5.79 o 
  -3  -3  10        2.96        6.87      4.13 o 
  -2  -3  10        3.40        9.14      3.92 o 
  -1  -3  10       23.99       33.66      3.56 o 
   0  -3  10        9.25       10.58      2.29 o 
   1  -3  10        4.21        7.67      1.91 o 
   2  -3  10        3.36        2.88      1.23 o 
   3  -3  10      186.97      181.52      6.23 o 
   4  -3  10       10.30       14.31      4.27 o 
   5  -3  10        4.44        5.55      2.23 o 
   6  -3  10       42.99       44.81      4.21 o 
   7  -3  10        0.69        1.57      2.38 o 
   8  -3  10        1.17        0.80      2.21 o 
   9  -3  10       18.90       21.86      4.07 o 
  -6  -2  10        3.62        2.69      2.62 o 
  -5  -2  10       20.26       26.78      3.92 o 
  -4  -2  10        7.09        4.83      2.27 o 
  -3  -2  10       42.24       43.75      7.91 o 
  -2  -2  10        4.92        7.19      2.59 o 
  -1  -2  10        4.93       10.57      4.69 o 
   0  -2  10        3.91        7.22      2.10 o 
   1  -2  10       13.17       12.62      2.94 o 
   2  -2  10      117.11      117.03      3.90 o 
   3  -2  10      123.57      104.58      4.06 o 
   4  -2  10       11.48        9.59      3.51 o 
   5  -2  10      109.29       92.86      7.02 o 
   6  -2  10       16.81       16.03      2.59 o 
   7  -2  10        6.74        7.39      6.44 o 
   8  -2  10      116.03      107.88      7.69 o 
   9  -2  10        5.35        6.70      2.96 o 
  10  -2  10        5.68        5.24      3.20 o 
  -6  -1  10       10.43       13.78      4.01 o 
  -5  -1  10        4.66        3.51      2.56 o 
  -4  -1  10       31.20       31.74      4.30 o 
  -3  -1  10        5.78       11.11      2.66 o 
  -2  -1  10        2.25        5.95      1.98 o 
  -1  -1  10       16.85       17.95      4.06 o 
   0  -1  10        0.13       -0.15      1.71 o 
   1  -1  10      139.39      146.44     10.08 o 
   2  -1  10      166.60      173.64      7.49 o 
   3  -1  10       66.23       59.24      2.77 o 
   4  -1  10       26.17       26.30      2.25 o 
   5  -1  10       57.15       51.12      2.83 o 
   6  -1  10       70.05       60.22      4.60 o 
   7  -1  10       72.38       68.07      8.61 o 
   8  -1  10       32.58       37.09      4.34 o 
   9  -1  10       15.69       15.49      7.35 o 
  10  -1  10        1.28       -3.03      3.16 o 
  -6   0  10        4.40        6.92      3.32 o 
  -5   0  10        3.81        0.75      1.96 o 
  -4   0  10        0.43        1.27      4.90 o 
  -3   0  10       11.97        8.74      2.59 o 
  -2   0  10        5.71       10.70      2.23 o 
  -1   0  10       43.28       34.81      3.27 o 
   0   0  10       96.48      116.72      6.02 o 
   1   0  10       40.15       40.04      4.27 o 
   2   0  10       21.90       15.88      1.49 o 
   3   0  10       13.62       13.69      1.67 o 
   4   0  10      153.23      146.83      5.31 o 
   5   0  10       13.51       18.86      3.05 o 
   6   0  10       72.25       77.84     12.53 o 
   7   0  10       69.44       80.06      5.85 o 
   8   0  10       84.34       79.88      6.28 o 
   9   0  10        5.85        5.88      2.89 o 
  10   0  10       18.87       14.48      3.51 o 
  -6   1  10        4.27        4.98      2.52 o 
  -5   1  10       29.93       37.79      7.91 o 
  -4   1  10        1.27        2.02      1.97 o 
  -3   1  10       42.17       50.75      5.95 o 
  -2   1  10        0.77        4.14      2.94 o 
  -1   1  10        0.44       -0.19      1.61 o 
   0   1  10        0.40        2.79      1.77 o 
   1   1  10        1.51        1.67      2.03 o 
   2   1  10      131.73      124.56      3.80 o 
   3   1  10      166.83      169.56      5.69 o 
   4   1  10       48.00       45.57      2.72 o 
   5   1  10       47.57       44.00      3.50 o 
   6   1  10       73.06       71.96      9.14 o 
   7   1  10       11.70       18.30      5.60 o 
   8   1  10        2.13        6.28      5.39 o 
   9   1  10       25.02       26.55      5.46 o 
  10   1  10        5.57        7.07      3.29 o 
  -6   2  10        5.90        9.66      3.76 o 
  -5   2  10       12.16       17.22      3.36 o 
  -4   2  10       63.08       70.67      7.14 o 
  -3   2  10        3.85        2.31      2.59 o 
  -2   2  10       17.83       17.14      3.26 o 
  -1   2  10        5.78        8.64      3.29 o 
   0   2  10        8.43        5.51      1.87 o 
   1   2  10        5.05        2.78      1.71 o 
   2   2  10        1.31       -0.17      0.96 o 
   3   2  10       44.88       42.05      2.34 o 
   4   2  10        1.40        1.25      1.13 o 
   5   2  10      197.20      188.24     10.18 o 
   6   2  10       11.38       11.30      2.35 o 
   7   2  10        2.24        1.09      1.83 o 
   8   2  10        1.08        1.71      1.93 o 
   9   2  10       40.67       36.46      4.24 o 
  10   2  10        1.15        3.79      2.82 o 
  -6   3  10        0.37        2.01      2.65 o 
  -5   3  10       68.46       81.83      7.77 o 
  -4   3  10        0.98        3.22      2.23 o 
  -3   3  10        1.12        0.41      1.63 o 
  -2   3  10        2.06        0.32      1.77 o 
  -1   3  10       30.53       33.30      7.35 o 
   0   3  10       95.85       98.74      5.83 o 
   1   3  10       28.94       29.08      3.78 o 
   2   3  10      194.34      180.10      6.49 o 
   3   3  10        0.02        0.76      1.31 o 
   4   3  10       15.39       20.11      2.85 o 
   5   3  10       10.75       13.89      2.07 o 
   6   3  10        6.79       12.05      1.95 o 
   7   3  10       10.70       16.06      3.01 o 
   8   3  10       87.52      100.63      7.49 o 
   9   3  10        2.18        1.40      2.28 o 
  -5   4  10        0.31        6.23      2.94 o 
  -4   4  10       17.68       19.33      3.27 o 
  -3   4  10        8.63       15.41      3.27 o 
  -2   4  10        0.12        0.50      1.97 o 
  -1   4  10       98.96      105.05      6.68 o 
   0   4  10        3.14        7.56      4.41 o 
   1   4  10      327.40      328.63     20.20 o 
   2   4  10        1.66        4.03      2.14 o 
   3   4  10        4.22        4.13      1.58 o 
   4   4  10       15.17       12.64      1.88 o 
   5   4  10        0.31        1.69      2.48 o 
   6   4  10       13.37       16.04      2.13 o 
   7   4  10       24.74       26.77      5.21 o 
   8   4  10        9.08       10.41      3.16 o 
   9   4  10       14.79       24.09      7.42 o 
  -5   5  10        2.70        2.89      2.59 o 
  -4   5  10       11.02       10.64      3.03 o 
  -3   5  10        0.01       -0.23      1.91 o 
  -2   5  10       64.70       61.28      5.19 o 
  -1   5  10        1.80        1.55      2.31 o 
   0   5  10      154.67      149.42     16.80 o 
   1   5  10        0.02        5.11      4.27 o 
   2   5  10       25.55       22.08      2.26 o 
   3   5  10       25.56       26.43      2.28 o 
   4   5  10        0.76        2.12      1.40 o 
   5   5  10        0.00       -1.62      1.62 o 
   6   5  10       82.99       81.70      4.70 o 
   7   5  10        3.16       -0.21      1.48 o 
   8   5  10       16.02       18.90      6.16 o 
   9   5  10        1.36        1.54      3.64 o 
  -4   6  10        2.87       -0.35      2.08 o 
  -3   6  10       16.44       21.97      3.61 o 
  -2   6  10        5.47        8.98      5.53 o 
  -1   6  10      126.57      117.59      6.67 o 
   0   6  10        5.97        7.61      2.31 o 
   1   6  10       10.25       12.36      1.98 o 
   2   6  10        1.15        5.38      1.86 o 
   3   6  10       36.60       45.87      3.25 o 
   4   6  10        6.20        5.35      4.51 o 
   5   6  10       14.20       11.58      2.65 o 
   6   6  10       26.79       26.84      4.27 o 
   7   6  10        2.35        1.37      3.08 o 
   8   6  10        4.06        5.88      4.06 o 
  -3   7  10        0.14        0.70      3.36 o 
  -2   7  10        4.22       12.04      3.78 o 
  -1   7  10        0.00       -1.83      1.83 o 
   0   7  10        0.29       -2.38      3.36 o 
   1   7  10        8.45       13.37      2.57 o 
   2   7  10        1.00       63.84     37.52 o 
   3   7  10        6.76        5.65      2.37 o 
   4   7  10        7.71        4.57      2.12 o 
   5   7  10        5.12        3.73      2.20 o 
   6   7  10       21.20       15.09      2.93 o 
   7   7  10        1.59        1.12      1.86 o 
  -2   8  10        1.36       -2.94      3.22 o 
  -1   8  10        3.30        7.70      3.92 o 
   0   8  10        4.22       -0.70      3.22 o 
   1   8  10        0.05       -1.54      2.66 o 
   2   8  10        1.98        0.78      2.23 o 
   3   8  10       11.46       15.43      3.55 o 
   4   8  10       12.83       13.53      3.24 o 
   5   8  10        1.68        5.58      2.77 o 
   6   8  10        6.24        8.73      5.04 o 
   0   9  10        0.81        3.08      3.22 o 
   1   9  10        0.17        8.40      5.60 o 
   2   9  10        6.21        2.38      3.78 o 
   3   9  10        3.72        9.28      6.58 o 
   4   9  10        4.31        8.78      3.13 o 
  -1  -7  11        7.11        8.26      5.32 o 
   0  -7  11        5.16        6.00      3.02 o 
   1  -7  11        0.00        0.09      1.91 o 
   2  -7  11        0.03       -1.40      3.29 o 
   3  -7  11        0.20       -3.08      3.36 o 
   4  -7  11       10.78        8.11      2.81 o 
   5  -7  11       17.79       25.34      4.78 o 
  -2  -6  11        3.65        0.98      2.25 o 
  -1  -6  11        0.02       -0.47      4.20 o 
   0  -6  11        5.49        2.97      2.32 o 
   1  -6  11        0.15        2.31      2.57 o 
   2  -6  11        5.50        9.91      3.85 o 
   3  -6  11        1.60        0.61      1.44 o 
   4  -6  11       22.36       30.01      4.34 o 
   5  -6  11        0.02        2.47      3.92 o 
   6  -6  11        1.56        1.19      2.13 o 
  -3  -5  11        3.94        5.99      3.26 o 
  -2  -5  11       11.04       12.89      3.29 o 
  -1  -5  11        3.58        1.92      2.52 o 
   0  -5  11        4.55        4.38      2.27 o 
   1  -5  11        6.91       11.56      2.87 o 
   2  -5  11        0.46       -0.57      1.87 o 
   3  -5  11       26.72       29.88      3.94 o 
   4  -5  11       12.63       16.10      6.09 o 
   5  -5  11        0.39        2.14      1.95 o 
   6  -5  11        1.22       -0.36      2.21 o 
   7  -5  11        0.71       -2.18      2.71 o 
  -4  -4  11       10.42        9.11      3.51 o 
  -3  -4  11       15.17       11.02      3.26 o 
  -2  -4  11       10.51       10.11      2.67 o 
  -1  -4  11        1.77       -2.22      2.22 o 
   0  -4  11       37.24       43.54     10.43 o 
   1  -4  11       10.97       20.37      3.32 o 
   2  -4  11       56.34       54.02      3.15 o 
   3  -4  11       18.52       23.83      2.51 o 
   4  -4  11        0.20        2.27      1.48 o 
   5  -4  11        7.73        7.22      2.41 o 
   6  -4  11        8.84       12.40      3.01 o 
   7  -4  11        0.88        7.24      3.26 o 
   8  -4  11       13.68       17.72      3.57 o 
  -4  -3  11        4.90        7.86      2.81 o 
  -3  -3  11       28.17       22.33      5.81 o 
  -2  -3  11        2.33        1.92      3.57 o 
  -1  -3  11       71.14       79.42      6.43 o 
   0  -3  11        0.10       -2.11      2.11 o 
   1  -3  11      140.15      130.19      7.14 o 
   2  -3  11        9.20       13.42      4.58 o 
   3  -3  11        0.29        2.59      1.36 o 
   4  -3  11       23.88       20.97      2.12 o 
   5  -3  11        7.30        4.25      2.32 o 
   6  -3  11        3.80        4.69      2.52 o 
   7  -3  11        0.09       -0.45      2.03 o 
   8  -3  11       41.88       35.96      6.93 o 
   9  -3  11        4.88        3.96      4.62 o 
  -5  -2  11        1.17       -1.33      2.28 o 
  -4  -2  11       25.73       27.32      4.17 o 
  -3  -2  11        2.29        1.07      6.37 o 
  -2  -2  11       35.22       34.47      4.09 o 
  -1  -2  11        0.09        2.28      1.87 o 
   0  -2  11       45.19       47.94      4.40 o 
   1  -2  11       66.94       66.32      6.37 o 
   2  -2  11       12.19       16.80      3.78 o 
   3  -2  11       14.20       20.18      1.90 o 
   4  -2  11       49.90       46.60      2.84 o 
   5  -2  11       25.04       26.32      5.88 o 
   6  -2  11       10.11       10.21      2.89 o 
   7  -2  11        1.08        2.32      2.51 o 
   8  -2  11       41.57       45.63      7.00 o 
   9  -2  11        7.46       12.78      3.63 o 
  -5  -1  11       13.66       12.88      3.92 o 
  -4  -1  11        0.82        1.42      2.25 o 
  -3  -1  11       36.38       42.26      5.05 o 
  -2  -1  11       13.29       17.22      3.09 o 
  -1  -1  11        8.64       10.98      2.97 o 
   0  -1  11        7.12        8.53      2.41 o 
   1  -1  11        1.59        3.37      2.45 o 
   2  -1  11        9.09       14.70      2.35 o 
   3  -1  11        5.02        9.95      3.70 o 
   4  -1  11        3.53        5.78      1.46 o 
   5  -1  11       19.22       17.44      1.73 o 
   6  -1  11       12.93       16.03      2.59 o 
   7  -1  11       18.36       17.83      4.20 o 
   8  -1  11        2.10        4.36      2.59 o 
   9  -1  11        8.61        8.58      3.64 o 
  -5   0  11        0.80        0.83      2.59 o 
  -4   0  11       22.66       16.87      3.17 o 
  -3   0  11        0.82       -2.00      2.15 o 
  -2   0  11       12.64       13.02      3.43 o 
  -1   0  11       43.62       42.69      3.91 o 
   0   0  11       11.91        9.43      2.31 o 
   1   0  11        9.82       11.58      2.62 o 
   2   0  11        7.61       10.57      6.51 o 
   3   0  11        1.17        2.12      1.06 o 
   4   0  11        3.20        1.69      1.22 o 
   5   0  11       18.48       21.23      2.89 o 
   6   0  11      106.80      104.63      6.33 o 
   7   0  11       27.52       27.61      8.05 o 
   8   0  11       13.55       20.14      3.64 o 
   9   0  11       53.16       51.44      5.51 o 
  -5   1  11       18.33       18.33      3.86 o 
  -4   1  11        0.61        1.44      2.03 o 
  -3   1  11        0.05       -1.40      2.66 o 
  -2   1  11       39.60       41.07      4.75 o 
  -1   1  11        1.29        3.48      2.38 o 
   0   1  11       29.58       31.09      3.26 o 
   1   1  11        2.06        1.65      1.76 o 
   2   1  11       10.46       11.17      2.15 o 
   3   1  11        2.73       10.51      4.03 o 
   4   1  11      185.71      169.38      5.98 o 
   5   1  11        0.12        0.53      1.28 o 
   6   1  11       52.97       58.54      5.32 o 
   7   1  11        0.18       -0.11      1.73 o 
   8   1  11       33.65       34.04      4.10 o 
   9   1  11        7.99        8.56      3.25 o 
  -5   2  11        6.73       10.22      3.07 o 
  -4   2  11        0.10        1.66      2.17 o 
  -3   2  11        3.52        5.45      2.62 o 
  -2   2  11        1.05        0.98      1.88 o 
  -1   2  11        1.09        1.49      1.91 o 
   0   2  11        5.30        3.39      2.09 o 
   1   2  11        0.71       -1.22      1.71 o 
   2   2  11       47.64       47.46      3.59 o 
   3   2  11       57.95       58.55      4.69 o 
   4   2  11        7.20        9.27      1.89 o 
   5   2  11      126.25      123.52      5.29 o 
   6   2  11       20.46       31.64      4.04 o 
   7   2  11       97.01      102.93      7.52 o 
   8   2  11       25.51       27.51      4.34 o 
   9   2  11       33.15       36.44      4.48 o 
  -5   3  11        0.83       -0.28      2.32 o 
  -4   3  11       26.07       30.63      5.26 o 
  -3   3  11       19.36       30.33      9.66 o 
  -2   3  11       43.91       51.82      4.50 o 
  -1   3  11       13.16       18.76      3.71 o 
   0   3  11       34.30       39.89      4.62 o 
   1   3  11       11.32       12.42      2.87 o 
   2   3  11       46.98       43.37      4.55 o 
   3   3  11       28.03       31.74      2.47 o 
   4   3  11      133.31      122.90      6.61 o 
   5   3  11       48.38       51.02      3.18 o 
   6   3  11      144.10      146.26      8.40 o 
   7   3  11       26.58       29.83      4.44 o 
   8   3  11       27.87       37.22      8.68 o 
   9   3  11        0.15        2.14      2.27 o 
  -4   4  11        0.54        3.85      3.29 o 
  -3   4  11       42.27       39.03      5.39 o 
  -2   4  11       14.66       19.45      3.36 o 
  -1   4  11       36.83       46.36      4.26 o 
   0   4  11        6.08       11.74      4.20 o 
   1   4  11       13.87       14.03      6.65 o 
   2   4  11       12.60       13.82      2.20 o 
   3   4  11       29.92       37.03      2.92 o 
   4   4  11        2.24        1.75      2.26 o 
   5   4  11       25.63       26.39      5.07 o 
   6   4  11       22.78       20.27      2.39 o 
   7   4  11       55.96       48.95      8.61 o 
   8   4  11        3.49        1.54      2.33 o 
   9   4  11        9.74        6.30      5.18 o 
  -4   5  11       16.91       14.38      3.37 o 
  -3   5  11       24.32       34.92      4.90 o 
  -2   5  11        9.78       11.42      2.65 o 
  -1   5  11        3.11       -1.54      2.87 o 
   0   5  11        4.54       17.00      8.54 o 
   1   5  11        8.99        8.40      4.27 o 
   2   5  11       17.53       23.19      2.33 o 
   3   5  11       19.26       19.80      2.37 o 
   4   5  11       50.68       56.67      3.55 o 
   5   5  11        1.07       -0.44      1.75 o 
   6   5  11       70.11       70.75      4.37 o 
   7   5  11       10.98       11.90      4.20 o 
   8   5  11        6.05       10.92      4.62 o 
  -3   6  11        2.52        3.31      2.85 o 
  -2   6  11        2.76        6.32      2.77 o 
  -1   6  11        0.29       -0.19      1.96 o 
   0   6  11        8.36        6.05      3.78 o 
   1   6  11       16.22       21.72      3.02 o 
   2   6  11        2.01       -0.54      1.56 o 
   3   6  11       55.21       59.68      3.93 o 
   4   6  11        7.62        9.50      3.85 o 
   5   6  11        6.52        6.78      2.62 o 
   6   6  11       10.84       23.47      5.67 o 
   7   6  11        8.66       13.72      4.76 o 
  -2   7  11        6.41       11.90      4.06 o 
  -1   7  11        2.41        7.98      3.64 o 
   0   7  11       11.11       16.38      4.34 o 
   1   7  11        0.01        4.76      3.08 o 
   2   7  11       14.47       13.16      4.62 o 
   3   7  11        3.32        3.45      2.29 o 
   4   7  11       24.15       22.20      3.76 o 
   5   7  11       22.01       23.56      3.76 o 
   6   7  11       11.51       14.53      3.60 o 
   0   8  11        4.67        4.48      4.34 o 
   1   8  11       26.08       32.20      5.60 o 
   2   8  11       17.64       24.64      6.16 o 
   3   8  11        5.68        2.38      3.78 o 
   4   8  11       28.08       33.65      4.65 o 
   5   8  11        2.55        0.24      2.67 o 
  -1  -6  12       13.31        9.51      5.53 o 
   0  -6  12        5.65        9.72      4.55 o 
   1  -6  12        5.94        4.53      2.82 o 
   2  -6  12        2.99        3.29      2.81 o 
   3  -6  12        3.37        5.18      4.90 o 
   4  -6  12       15.24       23.10      6.86 o 
   5  -6  12       10.57       11.06      5.88 o 
  -2  -5  12       11.14       17.23      4.31 o 
  -1  -5  12        4.64        1.25      2.73 o 
   0  -5  12       22.62       14.29      3.95 o 
   1  -5  12        0.40        2.38      3.64 o 
   2  -5  12       55.36       46.66      4.90 o 
   3  -5  12       31.84       29.53      3.55 o 
   4  -5  12        9.80       14.18      8.89 o 
   5  -5  12       21.78       19.77      6.37 o 
   6  -5  12        1.40        1.48      3.15 o 
  -3  -4  12        7.79       10.34      7.14 o 
  -2  -4  12        2.17       10.98      4.20 o 
  -1  -4  12       31.03       32.29      5.88 o 
   0  -4  12        4.62        2.35      2.43 o 
   1  -4  12       24.02       25.18      3.86 o 
   2  -4  12        3.31        4.08      2.52 o 
   3  -4  12        1.87        2.85      2.15 o 
   4  -4  12       23.76       26.18      3.81 o 
   5  -4  12        0.25       -2.02      2.02 o 
   6  -4  12       13.35       14.41      3.46 o 
   7  -4  12        0.36        3.24      6.02 o 
  -3  -3  12        0.93        2.01      5.95 o 
  -2  -3  12       12.84       17.48      3.69 o 
  -1  -3  12        5.62        4.01      2.42 o 
   0  -3  12       20.25       29.15     10.36 o 
   1  -3  12        1.55        1.12      2.35 o 
   2  -3  12        0.06        1.96      1.88 o 
   3  -3  12       21.52       23.13      3.26 o 
   4  -3  12        0.33        0.95      1.34 o 
   5  -3  12       26.53       32.65      8.05 o 
   6  -3  12        2.16        3.38      2.37 o 
   7  -3  12       17.60       21.70      3.86 o 
   8  -3  12        6.26        1.08      2.27 o 
  -4  -2  12        5.21        0.07      2.48 o 
  -3  -2  12        1.39        1.99      4.69 o 
  -2  -2  12       11.69       17.56      3.63 o 
  -1  -2  12       26.96       18.19      3.50 o 
   0  -2  12        7.02        5.63      3.22 o 
   1  -2  12        0.27       -1.18      1.78 o 
   2  -2  12       66.33       64.76     10.43 o 
   3  -2  12       15.78       13.87      3.01 o 
   4  -2  12       23.14       30.93      2.57 o 
   5  -2  12        3.10        7.40      2.80 o 
   6  -2  12       67.69       59.63      4.70 o 
   7  -2  12       17.54       20.68      3.36 o 
   8  -2  12        3.11        2.94      3.78 o 
  -4  -1  12       10.99       14.88      3.36 o 
  -3  -1  12        8.40        6.75      7.63 o 
  -2  -1  12       18.97       19.75      4.01 o 
  -1  -1  12        6.05       14.44      9.24 o 
   0  -1  12        3.59        2.92      2.18 o 
   1  -1  12       36.37       42.21      4.32 o 
   2  -1  12        3.31        2.93      3.43 o 
   3  -1  12       76.74       79.31     18.06 o 
   4  -1  12       21.37       26.21      2.58 o 
   5  -1  12       25.17       20.43      3.29 o 
   6  -1  12        0.01        2.13      1.89 o 
   7  -1  12        0.01        1.44      2.45 o 
   8  -1  12        0.01       -0.30      1.97 o 
   9  -1  12        1.19        1.54      2.38 o 
  -4   0  12        1.48        6.37      4.27 o 
  -3   0  12        0.81        1.74      2.29 o 
  -2   0  12       18.50       19.53      3.32 o 
  -1   0  12        8.91        9.94      3.22 o 
   0   0  12       66.14       80.06      5.59 o 
   1   0  12       24.77       30.72      3.59 o 
   2   0  12       75.61       73.37      5.36 o 
   3   0  12       13.40       15.40      2.97 o 
   4   0  12       58.13       62.34      3.50 o 
   5   0  12       14.46       17.57      2.09 o 
   6   0  12        1.49       -1.19      2.80 o 
   7   0  12       48.74       50.41      6.02 o 
   8   0  12        2.51        1.09      2.32 o 
   9   0  12        1.60       12.74      7.98 o 
  -4   1  12        0.50        6.68      3.36 o 
  -3   1  12       16.23       17.02      3.96 o 
  -2   1  12        0.93       -1.41      3.64 o 
  -1   1  12       28.43       33.86      3.86 o 
   0   1  12        7.35       14.75     10.36 o 
   1   1  12       28.02       37.02      7.70 o 
   2   1  12      190.83      175.56      8.93 o 
   3   1  12       22.41       26.05      3.13 o 
   4   1  12       42.25       43.74      7.21 o 
   5   1  12        4.17        7.12      2.31 o 
   6   1  12       29.29       35.36      5.18 o 
   7   1  12        9.16       18.75      3.86 o 
   8   1  12        4.53        4.01      3.71 o 
   9   1  12        0.66       -0.47      2.13 o 
  -4   2  12        7.16       12.27      5.46 o 
  -3   2  12        0.23        3.19      5.88 o 
  -2   2  12       33.06       33.99     10.29 o 
  -1   2  12        0.01        5.22      2.92 o 
   0   2  12       90.95       83.26      5.73 o 
   1   2  12       70.06       83.00      6.14 o 
   2   2  12       10.95       20.56      3.66 o 
   3   2  12       30.77       34.44      3.43 o 
   4   2  12        5.97       11.60      1.75 o 
   5   2  12       35.13       37.46      3.15 o 
   6   2  12        0.12        1.34      1.60 o 
   7   2  12       50.10       51.49      8.05 o 
   8   2  12        1.25        1.01      5.25 o 
   9   2  12        0.02        1.07      2.51 o 
  -4   3  12        1.68        7.98      3.55 o 
  -3   3  12       15.58       17.81      3.60 o 
  -2   3  12        0.07        0.64      2.52 o 
  -1   3  12       15.47       15.68      3.39 o 
   0   3  12        4.25        9.26      2.94 o 
   1   3  12        0.02        1.76      3.15 o 
   2   3  12       63.16       62.74      5.35 o 
   3   3  12        0.10       -0.51      1.57 o 
   4   3  12       43.34       43.07      5.73 o 
   5   3  12        5.60        8.67      2.00 o 
   6   3  12        0.41       -1.73      1.73 o 
   7   3  12       35.31       31.65      4.33 o 
   8   3  12       15.70       16.32      3.56 o 
  -3   4  12        8.60       20.43      4.27 o 
  -2   4  12        7.97        2.17      2.67 o 
  -1   4  12       11.36       17.49      8.05 o 
   0   4  12        0.01        3.41      2.45 o 
   1   4  12       41.15       50.26      4.88 o 
   2   4  12        7.83        5.84      2.45 o 
   3   4  12       24.41       31.06      5.53 o 
   4   4  12        2.85        7.50      3.98 o 
   5   4  12        3.48        4.38      1.95 o 
   6   4  12       17.29       23.77      4.81 o 
   7   4  12       16.80       14.24      4.06 o 
   8   4  12       12.66        3.64      2.82 o 
  -3   5  12        1.38       -2.72      3.02 o 
  -2   5  12       27.11       28.46      5.11 o 
  -1   5  12       10.72       18.34      9.87 o 
   0   5  12       57.02       56.29     12.60 o 
   1   5  12        0.49        4.90      2.94 o 
   2   5  12       16.30       17.31      3.15 o 
   3   5  12        0.72        1.71      2.21 o 
   4   5  12        9.67        8.11      1.77 o 
   5   5  12        1.12        1.93      1.54 o 
   6   5  12       22.28       17.02      2.87 o 
   7   5  12       11.80       16.24      5.88 o 
  -2   6  12        0.98        2.80      2.80 o 
  -1   6  12       32.42       22.01      3.41 o 
   0   6  12        0.96        2.35      2.31 o 
   1   6  12       31.74       33.67      3.99 o 
   2   6  12        4.70        3.08      3.22 o 
   3   6  12        0.09        0.56      2.52 o 
   4   6  12        3.53       -0.86      1.88 o 
   5   6  12       15.32       17.24      3.45 o 
   6   6  12        4.47        4.20      2.48 o 
   0   7  12        6.13       12.18      4.20 o 
   2   7  12        0.43        0.98      3.50 o 
   3   7  12        7.08        6.58      4.34 o 
   4   7  12        2.30        3.78      3.64 o 
   5   7  12       19.89       24.66      3.86 o 
   0  -5  13        8.99       10.44      4.41 o 
   1  -5  13        0.70        1.24      2.29 o 
   2  -5  13        6.23        8.75      4.62 o 
   3  -5  13        6.86       16.94      6.44 o 
   4  -5  13        3.99        5.46      4.20 o 
   5  -5  13        1.44       -2.38      3.64 o 
  -1  -4  13        0.34        0.72      5.39 o 
   0  -4  13        3.76        9.40      7.21 o 
   1  -4  13        3.61        2.80      2.86 o 
   2  -4  13        3.00        4.60      2.86 o 
   3  -4  13       10.30       14.85      7.70 o 
   4  -4  13        1.92        3.08      3.78 o 
   5  -4  13        0.02       -3.50      3.64 o 
   6  -4  13        0.00       -0.84      4.06 o 
  -2  -3  13        1.89        2.94      2.67 o 
  -1  -3  13       13.72       20.63      3.76 o 
   0  -3  13        4.12        3.34      2.69 o 
   1  -3  13       28.27       33.29      5.04 o 
   2  -3  13       19.78       25.07      9.10 o 
   3  -3  13       14.80       17.29      3.39 o 
   4  -3  13        1.79        5.60      4.90 o 
   5  -3  13        1.32       -4.76      4.76 o 
   6  -3  13        9.42        4.29      2.62 o 
   7  -3  13       11.49       13.97      3.60 o 
  -2  -2  13       18.44       26.39      6.44 o 
  -1  -2  13        0.00        4.90      2.52 o 
   0  -2  13       20.21       35.19      7.56 o 
   1  -2  13       18.85       16.36      4.76 o 
   2  -2  13       16.56       24.15      3.46 o 
   3  -2  13        7.64        4.16      2.15 o 
   4  -2  13        2.83        1.91      2.05 o 
   5  -2  13        5.08       -3.22      4.34 o 
   6  -2  13        7.96        4.51      4.34 o 
   7  -2  13        0.38       -0.21      2.08 o 
  -3  -1  13       12.93       14.08      3.41 o 
  -2  -1  13        0.06       -1.89      2.45 o 
  -1  -1  13        0.81        4.08      2.66 o 
   0  -1  13       10.75       10.53      3.51 o 
   1  -1  13       33.88       35.77      6.93 o 
   2  -1  13        7.96        4.00      2.15 o 
   3  -1  13        0.06        1.57      2.07 o 
   4  -1  13        0.01        2.38      3.22 o 
   5  -1  13       10.94        6.02      2.35 o 
   6  -1  13        3.36        5.01      3.85 o 
   7  -1  13       26.43       19.95      5.60 o 
   8  -1  13        0.00        2.05      2.61 o 
  -3   0  13        1.97        2.59      2.48 o 
  -2   0  13        4.26        9.82      3.26 o 
  -1   0  13        7.55        6.48      3.78 o 
   0   0  13        8.39       14.23      5.74 o 
   1   0  13        7.48       13.42      3.18 o 
   2   0  13        5.01        1.86      2.23 o 
   3   0  13        5.74       10.37      5.04 o 
   4   0  13       14.22        8.74      2.54 o 
   5   0  13        9.55        9.09      1.92 o 
   6   0  13        9.00       10.49      2.67 o 
   7   0  13        8.57        8.76      2.84 o 
   8   0  13        5.03        4.55      2.81 o 
  -3   1  13        8.20        4.59      3.36 o 
  -2   1  13        0.14       -0.57      3.01 o 
  -1   1  13        0.11       -2.69      2.69 o 
   0   1  13        1.20        2.22      2.23 o 
   1   1  13        0.74        1.99      2.21 o 
   2   1  13       44.48       47.22      4.58 o 
   3   1  13        6.07       10.27      2.55 o 
   4   1  13        4.52        6.24      2.57 o 
   5   1  13       11.54       18.55      2.47 o 
   6   1  13        0.25       -0.85      1.71 o 
   7   1  13        0.09        0.62      2.32 o 
   8   1  13       15.92       21.47      4.06 o 
  -3   2  13        5.31        7.97      5.39 o 
  -2   2  13        5.82        6.27      3.13 o 
  -1   2  13       16.48       19.85      3.97 o 
   0   2  13        1.11        9.94     10.85 o 
   1   2  13       29.45       33.01      6.37 o 
   2   2  13        4.07        1.24      3.85 o 
   3   2  13        0.13        2.10      2.08 o 
   4   2  13        3.23        2.64      2.17 o 
   5   2  13        6.30        8.03      2.03 o 
   6   2  13        0.38        1.12      3.08 o 
   7   2  13       15.94       18.58      7.56 o 
   8   2  13        7.00        5.86      2.99 o 
  -2   3  13        6.36        2.43      6.93 o 
  -1   3  13        3.70        9.74      3.99 o 
   0   3  13       29.28       29.19      5.95 o 
   1   3  13       12.01       17.46      3.53 o 
   2   3  13        6.93        7.39      2.77 o 
   3   3  13        1.12        0.64      2.03 o 
   4   3  13       11.31       13.63      3.01 o 
   5   3  13        1.08        1.72      1.75 o 
   6   3  13       28.32       25.38      3.73 o 
   7   3  13        6.91        5.00      2.52 o 
   8   3  13       25.78       22.00      3.96 o 
  -2   4  13        0.00       -0.92      5.32 o 
  -1   4  13       28.90       39.74      7.98 o 
   0   4  13        4.22        0.70      4.48 o 
   1   4  13       21.73       17.12      3.73 o 
   2   4  13        6.77        6.35      2.97 o 
   3   4  13        6.35        8.42      2.67 o 
   4   4  13        9.32        3.57      2.47 o 
   5   4  13        7.11        8.37      2.72 o 
   6   4  13        0.92       -0.38      1.91 o 
   7   4  13        5.45        3.92      3.12 o 
  -1   5  13        3.37        6.16      2.67 o 
   0   5  13        2.58        2.43      2.94 o 
   1   5  13        2.54        3.54      3.50 o 
   2   5  13        1.76       11.62      7.35 o 
   3   5  13        2.15        0.29      2.27 o 
   4   5  13        7.02        2.80      2.08 o 
   5   5  13        1.05        3.58      3.57 o 
   0   6  13        2.46       -2.38      3.78 o 
   1   6  13        0.58        0.84      2.66 o 
   2   6  13        0.57       -0.84      3.22 o 
   3   6  13        6.68       10.78      3.64 o 
   5   6  13       17.35       19.18      4.48 o 
   1  -4  14       16.51       16.86      3.70 o 
   2  -4  14        0.02       -0.78      2.47 o 
   3  -4  14        8.65        9.80      5.88 o 
   4  -4  14        4.05        2.52      4.76 o 
   0  -3  14        3.50        0.59      2.42 o 
   1  -3  14        3.19        2.64      2.99 o 
   2  -3  14        2.73        5.87      8.82 o 
   3  -3  14        0.64        3.79      3.36 o 
   4  -3  14        8.78       17.08      5.46 o 
   5  -3  14       14.79       34.44      8.26 o 
   6  -3  14        5.71        8.82      4.90 o 
  -1  -2  14        2.03        7.25      3.30 o 
   0  -2  14        4.13        3.36      3.85 o 
   1  -2  14        0.32       -1.65      2.42 o 
   2  -2  14       23.58       35.74      6.23 o 
   3  -2  14        3.83        8.57      2.95 o 
   4  -2  14       26.02       24.92      5.88 o 
   5  -2  14        5.40        5.46      5.04 o 
   6  -2  14        5.91        9.66      4.62 o 
  -1  -1  14        2.39       -0.20      5.46 o 
   0  -1  14        1.32       -0.09      2.66 o 
   1  -1  14       16.51       21.32      4.61 o 
   2  -1  14        3.42       -0.53      3.99 o 
   3  -1  14       48.30       50.40      4.88 o 
   4  -1  14        3.07       -0.10      1.91 o 
   5  -1  14       26.44       34.86      6.72 o 
   6  -1  14        4.75       -1.26      4.06 o 
   7  -1  14        3.96        9.94      5.88 o 
  -1   0  14        0.03        1.87      5.74 o 
   0   0  14       29.94       37.80      9.31 o 
   1   0  14        4.36       10.24      3.93 o 
   2   0  14       77.49       96.39      7.82 o 
   3   0  14        7.57        8.32      2.79 o 
   4   0  14       17.78       22.88      3.79 o 
   5   0  14        0.38       -2.80      3.64 o 
   6   0  14        1.81       -5.18      5.18 o 
   7   0  14        8.19       11.76      6.02 o 
  -1   1  14       23.43       24.55      5.81 o 
   0   1  14        3.39        3.84      2.99 o 
   1   1  14       17.92       19.63      3.81 o 
   2   1  14        1.61        0.82      2.80 o 
   3   1  14       18.08       17.06      3.70 o 
   4   1  14       24.16       27.05      4.41 o 
   5   1  14        0.67       -4.62      4.62 o 
   6   1  14       12.01        2.66      3.78 o 
   7   1  14        5.25        3.50      4.06 o 
  -1   2  14        1.36        3.86      2.82 o 
   0   2  14       16.77       23.75      4.40 o 
   1   2  14       14.17       17.59      4.76 o 
   2   2  14        5.85        8.76      9.38 o 
   3   2  14       23.48       24.64      4.15 o 
   4   2  14        0.73        1.41      2.12 o 
   5   2  14        9.04        4.80      2.41 o 
   6   2  14       12.76        7.14      4.34 o 
   7   2  14       13.48       12.74      6.16 o 
  -1   3  14       13.60       16.52      4.80 o 
   0   3  14        0.00       -2.24      2.56 o 
   1   3  14        0.07        1.93      2.41 o 
   2   3  14        7.03        4.80      3.78 o 
   3   3  14        0.49       -0.76      2.55 o 
   4   3  14       14.46       17.77      3.36 o 
   5   3  14        7.05        8.91      3.29 o 
   6   3  14       20.94       29.54      7.84 o 
   0   4  14        0.42       -1.12      3.22 o 
   1   4  14        3.71        4.27      3.43 o 
   2   4  14        1.62        5.92      3.15 o 
   3   4  14        8.63        6.61      3.01 o 
   4   4  14        0.92        6.74      7.84 o 
   5   4  14        3.84        5.83      3.05 o 
   6   4  14        0.81       10.50      5.46 o 
   1   5  14        3.10        0.10      2.13 o 
   2   5  14        7.01        2.67      2.97 o 
   3   5  14        2.67        2.70      2.55 o 
   4   5  14        6.35        1.12      2.80 o 
   2  -2  15        8.13       11.12      4.90 o 
   3  -2  15        1.21        7.00      5.32 o 
   4  -2  15        0.01        2.66      4.76 o 
   1  -1  15        2.58        2.03      2.51 o 
   2  -1  15        0.27        2.65      2.96 o 
   3  -1  15        0.51       -2.62      2.62 o 
   4  -1  15        0.00       -2.94      3.78 o 
   5  -1  15        0.69        2.24      4.62 o 
   1   0  15        8.44        2.68      6.23 o 
   2   0  15        0.42       -2.49      3.15 o 
   3   0  15       12.40       15.40      3.76 o 
   4   0  15        2.52       -1.54      3.50 o 
   5   0  15        2.55        2.94      4.76 o 
   1   1  15        0.59       -1.83      3.15 o 
   2   1  15       12.28        9.74      5.32 o 
   3   1  15        0.51        0.91      3.01 o 
   4   1  15       27.66       34.03      5.28 o 
   5   1  15        1.81       -1.82      3.78 o 
   1   2  15       25.82       37.33      6.23 o 
   2   2  15        0.36        0.28      3.36 o 
   3   2  15       15.64       13.74      5.18 o 
   4   2  15        2.10        1.29      2.85 o 
   5   2  15       10.38        4.34      4.34 o 
   2   3  15        5.67        4.63      2.95 o 
   3   3  15        0.05        1.66      2.46 o 
   4   3  15        7.69        7.41      2.83 o 
                                                 
